# Supplementary material for: Novel mutations in SLC6A5 with benign course in hyperekplexia
Source: Cold Spring Harb Mol Case Stud. 2019 Dec;5(6):a004465. doi: 10.1101/mcs.a004465 (PMC6913151; doi:10.1101/mcs.a004465)
Supplement: Supplemental Material [file supp_mcs.a004465_Supplemental_Table_S4_Hyperekplexia_SLC6A5_Patient_MendelianPanel_Coverage.xlsx]

## Sheet: Supplementary_table_S4
### Table contains detailed coverage of each targated exon informtaion consisting minimum, maximum and average sequencing coverage for each exon along its number, chromosomal location, crossponding transcript and gene.
Gene	Exon	Chr	Start	Stop	Transcript_ID	Gene_ID	Target_Start	Target_Stop	Min_Cov	Av_Cov	Max_Cov	Perc_Cov
RP4-559A3.6	exon1	1	226125083	226125257	ENST00000513672	ENSG00000248322	226125130	226125514	59	96.66	120	100.00
RP11-245P10.4	exon2	1	228596238	228596324	ENST00000436779	ENSG00000231563	228595894	228596462	29	107.59	198	100.00
RP11-99J16__A.2	exon2	1	230846444	230846599	ENST00000412344	ENSG00000244137	230845730	230846606	7	142.88	292	100.00
RP11-293G6__A.2	exon1	1	235582830	235583117	ENST00000430613	ENSG00000243533	235582777	235582886	42	52.03	57	100.00
RP11-567G24.3	exon3	1	240341139	240341397	ENST00000412311	ENSG00000233735	240341210	240341378	30	47.98	58	100.00
RP11-567G24.3	exon2	1	240341139	240341397	ENST00000444308	ENSG00000233735	240341210	240341378	30	47.98	58	100.00
RP11-269F20.1	exon1	1	243708834	243708923	ENST00000439849	ENSG00000236031	243708801	243708909	29	38.08	44	100.00
HNRNPU-AS1	exon1	1	245018726	245018799	ENST00000475997	ENSG00000188206	245018715	245018920	51	82.83	101	100.00
HNRNPU-AS1	exon2	1	245018275	245018346	ENST00000475997	ENSG00000188206	245018264	245018356	66	75.23	84	100.00
HNRNPU-AS1	exon1	1	245017620	245017805	ENST00000489705	ENSG00000188206	245017744	245017815	16	20.11	22	100.00
RP1-18D14.7	exon1	1	47691469	47691916	ENST00000422216	ENSG00000226252	47691104	47691570	3	7.52	15	100.00
RP11-334A14.2	exon1	1	53458873	53459374	ENST00000414168	ENSG00000236360	53458919	53458959	61	69.30	78	100.00
RP11-334A14.2	exon1	1	53458868	53459251	ENST00000442174	ENSG00000236360	53458919	53458959	61	69.30	78	100.00
RP5-1024G6.2	exon1	1	53679013	53679447	ENST00000452466	ENSG00000236723	53678925	53679277	4	27.63	51	100.00
RP5-1024G6.2	exon2	1	53676128	53676216	ENST00000452466	ENSG00000236723	53675676	53677001	2	176.59	440	100.00
RP4-784A16.2	exon2	1	53755113	53755378	ENST00000421637	ENSG00000228838	53755228	53755371	24	41.12	50	100.00
RP11-67L3.5	exon1	1	55352548	55352808	ENST00000415336	ENSG00000242396	55352551	55352802	21	51.27	74	100.00
RP1-202O8.2	exon2	1	6505622	6505741	ENST00000419034	ENSG00000231868	6505713	6506005	39	57.45	78	100.00
RP3-467L1.4	exon1	1	7887164	7887402	ENST00000451646	ENSG00000236266	7887167	7887885	71	168.90	287	100.00
RP3-467L1.4	exon3	1	7870302	7870776	ENST00000451646	ENSG00000236266	7870487	7870637	30	39.57	45	100.00
RP4-792G4.2	exon1	1	63790026	63790112	ENST00000427268	ENSG00000230798	63788719	63790173	1	33.02	106	100.00
RP4-792G4.2	exon1	1	63789162	63789253	ENST00000431294	ENSG00000230798	63788719	63790173	1	33.02	106	100.00
NPPA-AS1	exon4	1	11907491	11907741	ENST00000446542	ENSG00000242349	11907159	11907506	51	69.49	90	100.00
NPPA-AS1	exon3	1	11907634	11908136	ENST00000400892	ENSG00000242349	11907608	11907751	48	56.17	66	100.00
RP11-439H8.4	exon2	1	74834673	74834803	ENST00000415549	ENSG00000237324	74834695	74834808	51	74.29	90	100.00
NBPF1	exon4	1	16918342	16918551	ENST00000392963	ENSG00000219481	16918331	16918526	7	18.79	28	100.00
NBPF1	exon5	1	16915344	16915558	ENST00000392963	ENSG00000219481	16915333	16915568	11	18.10	24	100.00
NBPF1	exon6	1	16914220	16914292	ENST00000392963	ENSG00000219481	16914209	16914302	23	28.81	32	100.00
NBPF1	exon7	1	16913545	16913756	ENST00000392963	ENSG00000219481	16913534	16913766	29	42.15	54	100.00
NBPF1	exon8	1	16911984	16912193	ENST00000392963	ENSG00000219481	16911973	16912203	11	17.33	21	100.00
NBPF1	exon9	1	16910089	16910191	ENST00000392963	ENSG00000219481	16910078	16910201	23	33.76	38	100.00
NBPF1	exon10	1	16909039	16909253	ENST00000392963	ENSG00000219481	16909028	16909263	18	30.07	40	100.00
NBPF1	exon11	1	16907915	16907987	ENST00000392963	ENSG00000219481	16907904	16907997	15	22.73	26	100.00
NBPF1	exon12	1	16900982	16901187	ENST00000392963	ENSG00000219481	16900971	16901197	6	16.71	23	100.00
NBPF1	exon13	1	16899637	16899688	ENST00000392963	ENSG00000219481	16899626	16899698	54	65.81	71	100.00
NBPF1	exon14	1	16895571	16895731	ENST00000392963	ENSG00000219481	16895557	16895741	24	44.15	59	100.00
NBPF1	exon15	1	16894474	16894528	ENST00000392963	ENSG00000219481	16894463	16894535	20	21.93	24	100.00
NBPF1	exon16	1	16893674	16893846	ENST00000392963	ENSG00000219481	16893663	16893856	32	61.52	80	100.00
NBPF1	exon17	1	16892903	16892954	ENST00000392963	ENSG00000219481	16892891	16892964	72	79.78	86	100.00
NBPF1	exon5	1	16911984	16912193	ENST00000430580	ENSG00000219481	16911973	16912203	11	17.33	21	100.00
NBPF1	exon6	1	16909039	6909253	ENST00000430580	ENSG00000219481	16909028	16909263	18	30.07	40	100.00
NBPF1	exon7	1	16907915	16907987	ENST00000430580	ENSG00000219481	16907904	16907997	15	22.73	26	100.00
NBPF1	exon8	1	16907240	16907451	ENST00000430580	ENSG00000219481	16907229	16907461	91	127.97	152	100.00
NBPF1	exon9	1	16905688	16905897	ENST00000430580	ENSG00000219481	16905677	16905907	10	31.02	43	100.00
NBPF1	exon10	1	16903812	16903914	ENST00000430580	ENSG00000219481	16903801	16903924	25	33.96	38	100.00
NBPF1	exon11	1	16902762	16902976	ENST00000430580	ENSG00000219481	16902751	16902986	26	43.18	58	100.00
NBPF1	exon12	1	16901652	16901724	ENST00000430580	ENSG00000219481	16901641	16901734	15	18.37	21	100.00
NBPF1	exon13	1	16900982	16901187	ENST00000430580	ENSG00000219481	16900971	16901197	6	16.71	23	100.00
NBPF1	exon14	1	16899637	16899688	ENST00000430580	ENSG00000219481	16899626	16899698	54	65.81	71	100.00
NBPF1	exon15	1	16895568	16895731	ENST00000430580	ENSG00000219481	16895557	16895741	24	44.15	59	100.00
NBPF1	exon16	1	16894474	16894601	ENST00000430580	ENSG00000219481	16894463	16894535	20	21.93	24	100.00
NBPF1	exon17	1	16893674	16893846	ENST00000430580	ENSG00000219481	16893663	16893856	32	61.52	80	100.00
NBPF1	exon18	1	16892903	16892954	ENST00000430580	ENSG00000219481	16892891	16892964	72	79.78	86	100.00
NBPF1	exon19	1	16892131	16892300	ENST00000430580	ENSG00000219481	16892117	16892314	16	38.31	54	100.00
NBPF1	exon1	1	16892128	16892211	ENST00000401007	ENSG00000219481	16892117	16892314	16	38.31	54	100.00
NBPF1	exon2	1	16891302	16891413	ENST00000401007	ENSG00000219481	16891291	16891423	170	227.61	259	100.00
NBPF1	exon1	1	16905688	16905862	ENST00000432949	ENSG00000219481	16905677	16905907	10	31.02	43	100.00
NBPF1	exon2	1	16903812	16903914	ENST00000432949	ENSG00000219481	16903801	16903924	25	33.96	38	100.00
NBPF1	exon3	1	16902762	16902976	ENST00000432949	ENSG00000219481	16902751	16902986	26	43.18	58	100.00
NBPF1	exon4	1	16901652	16901724	ENST00000432949	ENSG00000219481	16901641	16901734	15	18.37	21	100.00
NBPF1	exon5	1	16900982	16901187	ENST00000432949	ENSG00000219481	16900971	16901197	6	16.71	23	100.00
NBPF1	exon6	1	16899637	16899688	ENST00000432949	ENSG00000219481	16899626	16899698	54	65.81	71	100.00
NBPF1	exon7	1	16894474	16894525	ENST00000432949	ENSG00000219481	16894463	16894535	20	21.93	24	100.00
NBPF1	exon8	1	16893674	16893846	ENST00000432949	ENSG00000219481	16893663	16893856	32	61.52	80	100.00
NBPF1	exon9	1	16892935	16892954	ENST00000432949	ENSG00000219481	16892891	16892964	72	79.78	86	100.00
NBPF1	exon1	1	16900982	16901051	ENST00000420031	ENSG00000219481	16900971	16901197	6	16.71	23	100.00
NBPF1	exon2	1	16899637	16899688	ENST00000420031	ENSG00000219481	16899626	16899698	54	65.81	71	100.00
NBPF1	exon3	1	16895568	16895731	ENST00000420031	ENSG00000219481	16895557	16895741	24	44.15	59	100.00
NBPF1	exon4	1	16894474	16894525	ENST00000420031	ENSG00000219481	16894463	16894535	20	21.93	24	100.00
NBPF1	exon5	1	16893674	16893846	ENST00000420031	ENSG00000219481	16893663	16893856	32	61.52	80	100.00
NBPF1	exon6	1	16892935	16892954	ENST00000420031	ENSG00000219481	16892891	16892964	72	79.78	86	100.00
NBPF1	exon1	1	16902762	16902975	ENST00000287968	ENSG00000219481	16902751	16902986	26	43.18	58	100.00
NBPF1	exon2	1	16901652	16901724	ENST00000287968	ENSG00000219481	16901641	16901734	15	18.37	21	100.00
NBPF1	exon3	1	16900982	16901187	ENST00000287968	ENSG00000219481	16900971	16901197	6	16.71	23	100.00
NBPF1	exon4	1	16899637	16899688	ENST00000287968	ENSG00000219481	16899626	16899698	54	65.81	71	100.00
NBPF1	exon5	1	16895583	16895731	ENST00000287968	ENSG00000219481	16895557	16895741	24	44.15	59	100.00
RP11-510C10.3	exon2	1	75595659	75597638	ENST00000427892	ENSG00000224149	75596389	75596427	55	62.74	71	100.00
RP1-37C10.3	exon2	1	17331138	17331586	ENST00000446261	ENSG00000226526	17331176	17331326	29	49.86	65	100.00
PINK1-AS	exon1	1	20974808	20978686	ENST00000451424	ENSG00000117242	20974987	20975135	28	57.67	72	100.00
PINK1-AS	exon2	1	20972078	20972179	ENST00000451424	ENSG00000117242	20972042	20972226	12	44.70	66	100.00
AL391357.1	exon1	1	20977055	20977207	ENST00000535128	ENSG00000257033	20976916	20977194	50	148.67	219	100.00
AL391357.1	exon2	1	20976856	20977050	ENST00000535128	ENSG00000257033	20976916	20977194	50	148.67	219	100.00
ZBTB40-IT1	exon1	1	22843967	22844136	ENST00000438551	ENSG00000237200	22843782	22843967	15	39.54	60	100.00
RP4-622L5.7	exon2	1	32670370	32670940	ENST00000373604	ENSG00000224066	32670784	32670856	44	64.89	72	100.00
RP1-117O3.2	exon2	1	33496636	33498070	ENST00000427524	ENSG00000236065	33497134	33497272	14	29.29	38	100.00
DPYD-AS1	exon3	1	97771745	97771865	ENST00000422980	ENSG00000232878	97771722	97771863	13	19.44	24	100.00
RP1-34M23.5	exon2	1	35227027	35227476	ENST00000542839	ENSG00000255811	35226845	35227666	6	106.96	231	100.00
RP11-466F5.8	exon1	1	165738166	165738612	ENST00000423121	ENSG00000224358	165737908	165738169	40	92.81	133	100.00
RP1-118J21.5	exon1	1	40363417	40363738	ENST00000418255	ENSG00000236546	40363036	40363652	38	89.79	164	100.00
RP11-656D10.5	exon1	1	40980472	40980729	ENST00000453437	ENSG00000227278	40980207	40981348	10	37.09	90	100.00
RP11-656D10.5	exon2	1	40980133	40980306	ENST00000453437	ENSG00000227278	40980207	40981348	10	37.09	90	100.00
RP11-332H17.1	exon2	1	169993691	169993824	ENST00000440321	ENSG00000232959	169993548	169993747	55	78.78	88	100.00
RP1-127D3.4	exon2	1	171173030	171173127	ENST00000422841	ENSG00000225243	171172993	171173213	77	92.15	106	100.00
RP1-127D3.4	exon3	1	171168383	171168654	ENST00000422841	ENSG00000225243	171168474	171168637	29	67.74	81	100.00
RP1-127D3.4	exon2	1	171173030	171173127	ENST00000445909	ENSG00000225243	171172993	171173213	77	92.15	106	100.00
RP1-127D3.4	exon3	1	171168386	171168654	ENST00000445909	ENSG00000225243	171168474	171168637	29	67.74	81	100.00
RP1-127D3.4	exon2	1	171168386	171168654	ENST00000445290	ENSG00000225243	171168474	171168637	29	67.74	81	100.00
RP4-735C1.4	exon1	1	110230450	110230531	ENST00000429410	ENSG00000241720	110230485	110230541	46	49.52	53	100.00
RP4-735C1.4	exon3	1	110279562	110279763	ENST00000431955	ENSG00000241720	110279685	110279801	36	60.68	70	100.00
AC000032.2	exon2	1	110235739	110236088	ENST00000562538	ENSG00000260246	110235817	110235924	67	80.52	89	100.00
RP11-342M1.4	exon2	1	43300352	43300802	ENST00000414798	ENSG00000243153	43300698	43300835	25	34.32	40	100.00
RP11-342M1.2	exon3	1	43302603	43302849	ENST00000416809	ENSG00000241784	43302818	43302871	0	0.00	0	0.00
RP4-773N10.4	exon1	1	110600962	110605177	ENST00000554749	ENSG00000258634	110603344	110603673	6	33.55	59	100.00
RP11-342M1.3	exon4	1	43308446	43308587	ENST00000444563	ENSG00000228192	43308177	43308910	0	2.27	6	86.77
RP11-342M1.3	exon4	1	43308446	43308587	ENST00000425076	ENSG00000228192	43308177	43308910	0	2.27	6	86.77
RP5-1125M8.2	exon2	1	111860222	111860549	ENST00000426321	ENSG00000229283	111860292	111860437	43	65.19	80	100.00
RP5-1073O3.5	exon4	1	114440490	114440611	ENST00000419536	ENSG00000226167	114440451	114440575	14	26.25	34	100.00
RP5-1073O3.5	exon5	1	114442494	114443859	ENST00000419536	ENSG00000226167	114442515	114443032	3	47.20	112	100.00
RP5-1180C10.2	exon5	1	180238788	180241106	ENST00000415414	ENSG00000230124	180240504	180240679	21	46.74	67	100.00
RP11-75C23.1	exon2	1	197411364	197411622	ENST00000422250	ENSG00000230260	197411285	197411432	36	77.51	102	100.00
RP11-315I20.1	exon1	1	145507624	145507988	ENST00000437797	ENSG00000234222	145507656	145507743	78	100.32	115	100.00
RP11-315I20.1	exon1	1	145508147	145508218	ENST00000412239	ENSG00000234222	145508196	145508294	74	86.76	94	100.00
RP11-315I20.1	exon2	1	145507624	145508029	ENST00000412239	ENSG00000234222	145507656	145507743	78	100.32	115	100.00
RP11-315I20.1	exon1	1	145508147	145508262	ENST00000447686	ENSG00000234222	145508196	145508294	74	86.76	94	100.00
RP11-315I20.1	exon2	1	145507357	145508029	ENST00000447686	ENSG00000234222	145507656	145507743	78	100.32	115	100.00
RP4-681L3.2	exon2	1	205904736	205904896	ENST00000421166	ENSG00000227687	205904813	205904958	27	41.69	53	100.00
RP11-433J22.2	exon2	1	147230462	147230517	ENST00000428911	ENSG00000234482	147230259	147231356	3	90.22	201	100.00
RP11-78B10.2	exon1	1	207726068	207726324	ENST00000439443	ENSG00000236911	207726086	207726206	46	62.25	76	100.00
RP11-78B10.2	exon2	1	207725270	207725694	ENST00000439443	ENSG00000236911	207725298	207725498	52	92.83	114	100.00
RP11-196G18.21	exon2	1	149754433	149754816	ENST00000420462	ENSG00000242663	149754715	149754756	185	196.00	208	100.00
RP11-54A4.2	exon1	1	150530315	150530949	ENST00000442435	ENSG00000237781	150530410	150530635	33	50.12	64	100.00
RP11-54A4.2	exon3	1	150529084	150529160	ENST00000442435	ENSG00000237781	150529086	150529279	33	40.65	46	100.00
RP11-54A4.2	exon4	1	150528624	150528693	ENST00000442435	ENSG00000237781	150528627	150528852	39	59.12	73	100.00
RP5-1111A8.3	exon2	1	216074067	216074806	ENST00000414995	ENSG00000229242	216074086	216074257	24	45.11	57	100.00
RP11-22M7.2	exon3	1	216260064	216260259	ENST00000446411	ENSG00000233620	216260050	216260172	10	23.48	32	100.00
RP11-22M7.2	exon3	1	216260064	216260247	ENST00000442606	ENSG00000233620	216260050	216260172	10	23.48	32	100.00
RP11-22M7.2	exon3	1	216260064	216260247	ENST00000430890	ENSG00000233620	216260050	216260172	10	23.48	32	100.00
RP11-22M7.2	exon1	1	216246148	216246306	ENST00000445619	ENSG00000233620	216246220	216246321	22	45.72	57	100.00
RP11-22M7.2	exon2	1	216260064	216260247	ENST00000445619	ENSG00000233620	216260050	216260172	10	23.48	32	100.00
HLA-AS1	exon1	1	221053191	221053482	ENST00000552026	ENSG00000257551	221053189	221053801	2	29.56	54	100.00
RP11-354A16.2	exon2	1	153654025	153654268	ENST00000413826	ENSG00000244484	153654169	153654325	27	41.13	51	100.00
RP11-274N19.2	exon1	1	154680503	154680702	ENST00000515643	ENSG00000250970	154680441	154680758	16	72.69	115	100.00
RP11-367J7.3	exon2	1	157665755	157666249	ENST00000453692	ENSG00000227217	157665819	157666127	60	78.96	94	100.00
RP11-226L15.4	exon1	1	160011624	160012085	ENST00000509700	ENSG00000250463	160011172	160012332	18	109.91	244	100.00
POGZ	exon1	1	151414557	151414680	ENST00000392723	ENSG00000143442	151414546	151414690	33	48.65	57	100.00
POGZ	exon2	1	151403142	151403317	ENST00000392723	ENSG00000143442	151403131	151403327	64	108.76	127	100.00
POGZ	exon3	1	151402079	151402187	ENST00000392723	ENSG00000143442	151402068	151402197	37	61.48	77	100.00
POGZ	exon4	1	151400599	151400889	ENST00000392723	ENSG00000143442	151400588	151400899	54	87.23	119	100.00
POGZ	exon5	1	151400299	151400517	ENST00000392723	ENSG00000143442	151400288	151400527	87	131.60	158	100.00
POGZ	exon6	1	151397431	151397537	ENST00000392723	ENSG00000143442	151397420	151397547	59	79.41	89	100.00
POGZ	exon7	1	151396425	151396762	ENST00000392723	ENSG00000143442	151396414	151396772	18	49.89	79	100.00
POGZ	exon8	1	151395873	151396027	ENST00000392723	ENSG00000143442	151395862	151396037	75	107.73	124	100.00
POGZ	exon9	1	151384772	151384872	ENST00000392723	ENSG00000143442	151384761	151384882	37	45.80	54	100.00
POGZ	exon10	1	151384101	151384247	ENST00000392723	ENSG00000143442	151384090	151384257	20	37.95	48	100.00
POGZ	exon11	1	151381170	151381304	ENST00000392723	ENSG00000143442	151381159	151381314	82	99.17	112	100.00
POGZ	exon12	1	151380885	151381057	ENST00000392723	ENSG00000143442	151380874	151381067	36	74.96	105	100.00
POGZ	exon13	1	151380576	151380716	ENST00000392723	ENSG00000143442	151380565	151380726	8	23.32	37	100.00
POGZ	exon14	1	151379711	151379767	ENST00000392723	ENSG00000143442	151379700	151379777	76	89.26	102	100.00
POGZ	exon15	1	151379387	151379499	ENST00000392723	ENSG00000143442	151379376	151379509	46	70.59	85	100.00
POGZ	exon16	1	151379083	151379107	ENST00000392723	ENSG00000143442	151379072	151379117	57	66.31	72	100.00
POGZ	exon17	1	151375200	151378940	ENST00000392723	ENSG00000143442	151377270	151378950	12	36.41	91	100.00
POGZ	exon2	1	151414557	151414681	ENST00000358476	ENSG00000143442	151414546	151414690	33	48.65	57	100.00
POGZ	exon3	1	151403142	151403317	ENST00000358476	ENSG00000143442	151403131	151403327	64	108.76	127	100.00
POGZ	exon4	1	151402079	151402187	ENST00000358476	ENSG00000143442	151402068	151402197	37	61.48	77	100.00
POGZ	exon5	1	151400599	151400889	ENST00000358476	ENSG00000143442	151400588	151400899	54	87.23	119	100.00
POGZ	exon6	1	151400299	151400517	ENST00000358476	ENSG00000143442	151400288	151400527	87	131.60	158	100.00
POGZ	exon7	1	151397431	151397537	ENST00000358476	ENSG00000143442	151397420	151397547	59	79.41	89	100.00
POGZ	exon8	1	151396425	151396762	ENST00000358476	ENSG00000143442	151396414	151396772	18	49.89	79	100.00
POGZ	exon9	1	151395873	151396027	ENST00000358476	ENSG00000143442	151395862	151396037	75	107.73	124	100.00
POGZ	exon10	1	151384772	151384872	ENST00000358476	ENSG00000143442	151384761	151384882	37	45.80	54	100.00
POGZ	exon11	1	151384101	151384247	ENST00000358476	ENSG00000143442	151384090	151384257	20	37.95	48	100.00
POGZ	exon12	1	151381170	151381304	ENST00000358476	ENSG00000143442	151381159	151381314	82	99.17	112	100.00
POGZ	exon13	1	151380885	151381057	ENST00000358476	ENSG00000143442	151380874	151381067	36	74.96	105	100.00
POGZ	exon14	1	151380576	151380716	ENST00000358476	ENSG00000143442	151380565	151380726	8	23.32	37	100.00
POGZ	exon15	1	151379711	151379767	ENST00000358476	ENSG00000143442	151379700	151379777	76	89.26	102	100.00
POGZ	exon16	1	151379083	151379499	ENST00000358476	ENSG00000143442	151379072	151379117	57	66.31	72	100.00
POGZ	exon17	1	151375200	151378940	ENST00000358476	ENSG00000143442	151377270	151378950	12	36.41	91	100.00
POGZ	exon2	1	151414557	151414681	ENST00000271715	ENSG00000143442	151414546	151414690	33	48.65	57	100.00
POGZ	exon3	1	151413404	151413562	ENST00000271715	ENSG00000143442	151413393	151413572	58	83.22	101	100.00
POGZ	exon4	1	151403142	151403317	ENST00000271715	ENSG00000143442	151403131	151403327	64	108.76	127	100.00
POGZ	exon5	1	151402079	151402187	ENST00000271715	ENSG00000143442	151402068	151402197	37	61.48	77	100.00
POGZ	exon6	1	151400599	151400889	ENST00000271715	ENSG00000143442	151400588	151400899	54	87.23	119	100.00
POGZ	exon7	1	151400299	151400517	ENST00000271715	ENSG00000143442	151400288	151400527	87	131.60	158	100.00
POGZ	exon8	1	151397431	151397537	ENST00000271715	ENSG00000143442	151397420	151397547	59	79.41	89	100.00
POGZ	exon9	1	151396425	151396762	ENST00000271715	ENSG00000143442	151396414	151396772	18	49.89	79	100.00
POGZ	exon10	1	151395873	151396027	ENST00000271715	ENSG00000143442	151395862	151396037	75	107.73	124	100.00
POGZ	exon11	1	151384772	151384872	ENST00000271715	ENSG00000143442	151384761	151384882	37	45.80	54	100.00
POGZ	exon12	1	151384101	151384247	ENST00000271715	ENSG00000143442	151384090	151384257	20	37.95	48	100.00
POGZ	exon13	1	151381170	151381304	ENST00000271715	ENSG00000143442	151381159	151381314	82	99.17	112	100.00
POGZ	exon14	1	151380885	151381057	ENST00000271715	ENSG00000143442	151380874	151381067	36	74.96	105	100.00
POGZ	exon15	1	151380576	151380716	ENST00000271715	ENSG00000143442	151380565	151380726	8	23.32	37	100.00
POGZ	exon16	1	151379711	151379767	ENST00000271715	ENSG00000143442	151379700	151379777	76	89.26	102	100.00
POGZ	exon17	1	151379387	151379499	ENST00000271715	ENSG00000143442	151379376	151379509	46	70.59	85	100.00
POGZ	exon18	1	151379083	151379107	ENST00000271715	ENSG00000143442	151379072	151379117	57	66.31	72	100.00
POGZ	exon19	1	151375200	151378940	ENST00000271715	ENSG00000143442	151377270	151378950	12	36.41	91	100.00
POGZ	exon2	1	151414557	151414681	ENST00000368863	ENSG00000143442	151414546	151414690	33	48.65	57	100.00
POGZ	exon3	1	151413404	151413562	ENST00000368863	ENSG00000143442	151413393	151413572	58	83.22	101	100.00
POGZ	exon4	1	151400599	151400889	ENST00000368863	ENSG00000143442	151400588	151400899	54	87.23	119	100.00
POGZ	exon5	1	151400299	151400517	ENST00000368863	ENSG00000143442	151400288	151400527	87	131.60	158	100.00
POGZ	exon6	1	151397431	151397537	ENST00000368863	ENSG00000143442	151397420	151397547	59	79.41	89	100.00
POGZ	exon7	1	151396425	151396762	ENST00000368863	ENSG00000143442	151396414	151396772	18	49.89	79	100.00
POGZ	exon8	1	151395873	151396027	ENST00000368863	ENSG00000143442	151395862	151396037	75	107.73	124	100.00
POGZ	exon9	1	151384772	151384872	ENST00000368863	ENSG00000143442	151384761	151384882	37	45.80	54	100.00
POGZ	exon10	1	151384101	151384247	ENST00000368863	ENSG00000143442	151384090	151384257	20	37.95	48	100.00
POGZ	exon11	1	151381170	151381304	ENST00000368863	ENSG00000143442	151381159	151381314	82	99.17	112	100.00
POGZ	exon12	1	151380885	151381057	ENST00000368863	ENSG00000143442	151380874	151381067	36	74.96	105	100.00
POGZ	exon13	1	151380576	151380716	ENST00000368863	ENSG00000143442	151380565	151380726	8	23.32	37	100.00
POGZ	exon14	1	151379711	151379767	ENST00000368863	ENSG00000143442	151379700	151379777	76	89.26	102	100.00
POGZ	exon15	1	151379387	151379499	ENST00000368863	ENSG00000143442	151379376	151379509	46	70.59	85	100.00
POGZ	exon16	1	151379083	151379107	ENST00000368863	ENSG00000143442	151379072	151379117	57	66.31	72	100.00
POGZ	exon17	1	151375201	151378940	ENST00000368863	ENSG00000143442	151377270	151378950	12	36.41	91	100.00
POGZ	exon2	1	151414557	151414681	ENST00000409503	ENSG00000143442	151414546	151414690	33	48.65	57	100.00
POGZ	exon3	1	151413404	151413562	ENST00000409503	ENSG00000143442	151413393	151413572	58	83.22	101	100.00
POGZ	exon4	1	151403142	151403317	ENST00000409503	ENSG00000143442	151403131	151403327	64	108.76	127	100.00
POGZ	exon5	1	151402079	151402187	ENST00000409503	ENSG00000143442	151402068	151402197	37	61.48	77	100.00
POGZ	exon6	1	151400599	151400889	ENST00000409503	ENSG00000143442	151400588	151400899	54	87.23	119	100.00
POGZ	exon7	1	151400299	151400490	ENST00000409503	ENSG00000143442	151400288	151400527	87	131.60	158	100.00
POGZ	exon8	1	151397431	151397537	ENST00000409503	ENSG00000143442	151397420	151397547	59	79.41	89	100.00
POGZ	exon9	1	151396425	151396762	ENST00000409503	ENSG00000143442	151396414	151396772	18	49.89	79	100.00
POGZ	exon10	1	151395873	151396027	ENST00000409503	ENSG00000143442	151395862	151396037	75	107.73	124	100.00
POGZ	exon11	1	151384772	151384872	ENST00000409503	ENSG00000143442	151384761	151384882	37	45.80	54	100.00
POGZ	exon12	1	151384101	151384247	ENST00000409503	ENSG00000143442	151384090	151384257	20	37.95	48	100.00
POGZ	exon13	1	151381170	151381304	ENST00000409503	ENSG00000143442	151381159	151381314	82	99.17	112	100.00
POGZ	exon14	1	151380885	151381057	ENST00000409503	ENSG00000143442	151380874	151381067	36	74.96	105	100.00
POGZ	exon15	1	151380576	151380716	ENST00000409503	ENSG00000143442	151380565	151380726	8	23.32	37	100.00
POGZ	exon16	1	151379711	151379767	ENST00000409503	ENSG00000143442	151379700	151379777	76	89.26	102	100.00
POGZ	exon17	1	151379387	151379499	ENST00000409503	ENSG00000143442	151379376	151379509	46	70.59	85	100.00
POGZ	exon18	1	151379083	151379107	ENST00000409503	ENSG00000143442	151379072	151379117	57	66.31	72	100.00
POGZ	exon19	1	151376700	151378940	ENST00000409503	ENSG00000143442	151377270	151378950	12	36.41	91	100.00
POGZ	exon2	1	151414557	151414681	ENST00000531094	ENSG00000143442	151414546	151414690	33	48.65	57	100.00
POGZ	exon3	1	151403142	151403317	ENST00000531094	ENSG00000143442	151403131	151403327	64	108.76	127	100.00
POGZ	exon4	1	151402079	151402187	ENST00000531094	ENSG00000143442	151402068	151402197	37	61.48	77	100.00
POGZ	exon5	1	151400599	151400889	ENST00000531094	ENSG00000143442	151400588	151400899	54	87.23	119	100.00
POGZ	exon6	1	151400299	151400490	ENST00000531094	ENSG00000143442	151400288	151400527	87	131.60	158	100.00
POGZ	exon7	1	151397431	151397537	ENST00000531094	ENSG00000143442	151397420	151397547	59	79.41	89	100.00
POGZ	exon8	1	151396425	151396762	ENST00000531094	ENSG00000143442	151396414	151396772	18	49.89	79	100.00
POGZ	exon9	1	151395873	151396027	ENST00000531094	ENSG00000143442	151395862	151396037	75	107.73	124	100.00
POGZ	exon10	1	151384772	151384872	ENST00000531094	ENSG00000143442	151384761	151384882	37	45.80	54	100.00
POGZ	exon11	1	151384101	151384247	ENST00000531094	ENSG00000143442	151384090	151384257	20	37.95	48	100.00
POGZ	exon12	1	151381170	151381304	ENST00000531094	ENSG00000143442	151381159	151381314	82	99.17	112	100.00
POGZ	exon13	1	151380885	151381057	ENST00000531094	ENSG00000143442	151380874	151381067	36	74.96	105	100.00
POGZ	exon14	1	151380576	151380716	ENST00000531094	ENSG00000143442	151380565	151380726	8	23.32	37	100.00
POGZ	exon15	1	151379711	151379767	ENST00000531094	ENSG00000143442	151379700	151379777	76	89.26	102	100.00
POGZ	exon16	1	151379387	151379499	ENST00000531094	ENSG00000143442	151379376	151379509	46	70.59	85	100.00
POGZ	exon17	1	151379083	151379107	ENST00000531094	ENSG00000143442	151379072	151379117	57	66.31	72	100.00
POGZ	exon18	1	151376975	151378940	ENST00000531094	ENSG00000143442	151377270	151378950	12	36.41	91	100.00
POGZ	exon2	1	151414557	151414681	ENST00000491586	ENSG00000143442	151414546	151414690	33	48.65	57	100.00
POGZ	exon3	1	151403142	151403317	ENST00000491586	ENSG00000143442	151403131	151403327	64	108.76	127	100.00
POGZ	exon4	1	151402079	151402187	ENST00000491586	ENSG00000143442	151402068	151402197	37	61.48	77	100.00
POGZ	exon5	1	151400599	151400889	ENST00000491586	ENSG00000143442	151400588	151400899	54	87.23	119	100.00
POGZ	exon6	1	151400299	151400517	ENST00000491586	ENSG00000143442	151400288	151400527	87	131.60	158	100.00
POGZ	exon7	1	151397431	151397537	ENST00000491586	ENSG00000143442	151397420	151397547	59	79.41	89	100.00
POGZ	exon8	1	151396425	151396762	ENST00000491586	ENSG00000143442	151396414	151396772	18	49.89	79	100.00
POGZ	exon9	1	151395873	151396027	ENST00000491586	ENSG00000143442	151395862	151396037	75	107.73	124	100.00
POGZ	exon10	1	151384772	151384872	ENST00000491586	ENSG00000143442	151384761	151384882	37	45.80	54	100.00
POGZ	exon11	1	151384101	151384274	ENST00000491586	ENSG00000143442	151384090	151384257	20	37.95	48	100.00
POGZ	exon12	1	151381170	151381304	ENST00000491586	ENSG00000143442	151381159	151381314	82	99.17	112	100.00
POGZ	exon13	1	151380885	151381057	ENST00000491586	ENSG00000143442	151380874	151381067	36	74.96	105	100.00
POGZ	exon14	1	151380576	151380716	ENST00000491586	ENSG00000143442	151380565	151380726	8	23.32	37	100.00
POGZ	exon15	1	151379711	151379767	ENST00000491586	ENSG00000143442	151379700	151379777	76	89.26	102	100.00
POGZ	exon16	1	151379387	151379499	ENST00000491586	ENSG00000143442	151379376	151379509	46	70.59	85	100.00
POGZ	exon17	1	151379083	151379107	ENST00000491586	ENSG00000143442	151379072	151379117	57	66.31	72	100.00
POGZ	exon18	1	151377278	151378940	ENST00000491586	ENSG00000143442	151377270	151378950	12	36.41	91	100.00
POGZ	exon1	1	151395873	151395897	ENST00000529669	ENSG00000143442	151395862	151396037	75	107.73	124	100.00
POGZ	exon2	1	151384772	151384872	ENST00000529669	ENSG00000143442	151384761	151384882	37	45.80	54	100.00
POGZ	exon3	1	151381170	151381304	ENST00000529669	ENSG00000143442	151381159	151381314	82	99.17	112	100.00
POGZ	exon4	1	151380885	151381057	ENST00000529669	ENSG00000143442	151380874	151381067	36	74.96	105	100.00
POGZ	exon5	1	151380576	151380716	ENST00000529669	ENSG00000143442	151380565	151380726	8	23.32	37	100.00
POGZ	exon6	1	151379711	151379767	ENST00000529669	ENSG00000143442	151379700	151379777	76	89.26	102	100.00
POGZ	exon7	1	151379387	151379499	ENST00000529669	ENSG00000143442	151379376	151379509	46	70.59	85	100.00
POGZ	exon8	1	151379083	151379107	ENST00000529669	ENSG00000143442	151379072	151379117	57	66.31	72	100.00
POGZ	exon9	1	151378762	151378940	ENST00000529669	ENSG00000143442	151377270	151378950	12	36.41	91	100.00
POGZ	exon1	1	151380576	151380672	ENST00000497787	ENSG00000143442	151380565	151380726	8	23.32	37	100.00
POGZ	exon2	1	151379375	151379767	ENST00000497787	ENSG00000143442	151379376	151379509	46	70.59	85	100.00
POGZ	exon1	1	151380576	151381029	ENST00000492528	ENSG00000143442	151380565	151380726	8	23.32	37	100.00
POGZ	exon2	1	151379714	151379767	ENST00000492528	ENSG00000143442	151379700	151379777	76	89.26	102	100.00
POGZ	exon1	1	151396425	151396939	ENST00000482678	ENSG00000143442	151396414	151396772	18	49.89	79	100.00
POGZ	exon2	1	151395975	151396027	ENST00000482678	ENSG00000143442	151395862	151396037	75	107.73	124	100.00
POGZ	exon1	1	151400299	151400456	ENST00000441516	ENSG00000143442	151400288	151400527	87	131.60	158	100.00
POGZ	exon2	1	151396425	151396762	ENST00000441516	ENSG00000143442	151396414	151396772	18	49.89	79	100.00
POGZ	exon3	1	151395998	151396027	ENST00000441516	ENSG00000143442	151395862	151396037	75	107.73	124	100.00
POGZ	exon1	1	151397431	151397770	ENST00000495253	ENSG00000143442	151397420	151397547	59	79.41	89	100.00
POGZ	exon2	1	151396486	151396762	ENST00000495253	ENSG00000143442	151396414	151396772	18	49.89	79	100.00
POGZ	exon2	1	151414557	151414681	ENST00000485040	ENSG00000143442	151414546	151414690	33	48.65	57	100.00
POGZ	exon3	1	151413404	151413562	ENST00000485040	ENSG00000143442	151413393	151413572	58	83.22	101	100.00
POGZ	exon4	1	151403142	151403317	ENST00000485040	ENSG00000143442	151403131	151403327	64	108.76	127	100.00
POGZ	exon5	1	151402079	151402187	ENST00000485040	ENSG00000143442	151402068	151402197	37	61.48	77	100.00
POGZ	exon6	1	151400599	151400889	ENST00000485040	ENSG00000143442	151400588	151400899	54	87.23	119	100.00
POGZ	exon7	1	151398665	151400517	ENST00000485040	ENSG00000143442	151400288	151400527	87	131.60	158	100.00
POGZ	exon2	1	151414557	151414681	ENST00000467287	ENSG00000143442	151414546	151414690	33	48.65	57	100.00
POGZ	exon3	1	151403142	151403317	ENST00000467287	ENSG00000143442	151403131	151403327	64	108.76	127	100.00
POGZ	exon4	1	151401876	151402187	ENST00000467287	ENSG00000143442	151402068	151402197	37	61.48	77	100.00
POGZ	exon2	1	151414557	151414681	ENST00000533461	ENSG00000143442	151414546	151414690	33	48.65	57	100.00
POGZ	exon3	1	151413404	151413562	ENST00000533461	ENSG00000143442	151413393	151413572	58	83.22	101	100.00
POGZ	exon4	1	151403148	151403317	ENST00000533461	ENSG00000143442	151403131	151403327	64	108.76	127	100.00
POGZ	exon3	1	151414557	151414681	ENST00000533351	ENSG00000143442	151414546	151414690	33	48.65	57	100.00
POGZ	exon4	1	151413404	151413562	ENST00000533351	ENSG00000143442	151413393	151413572	58	83.22	101	100.00
POGZ	exon5	1	151403182	151403317	ENST00000533351	ENSG00000143442	151403131	151403327	64	108.76	127	100.00
POGZ	exon2	1	151414557	151414681	ENST00000450842	ENSG00000143442	151414546	151414690	33	48.65	57	100.00
POGZ	exon3	1	151403190	151403317	ENST00000450842	ENSG00000143442	151403131	151403327	64	108.76	127	100.00
POGZ	exon2	1	151414557	151414681	ENST00000476128	ENSG00000143442	151414546	151414690	33	48.65	57	100.00
POGZ	exon3	1	151413319	151413562	ENST00000476128	ENSG00000143442	151413393	151413572	58	83.22	101	100.00
POGZ	exon2	1	151414657	151414681	ENST00000439756	ENSG00000143442	151414546	151414690	33	48.65	57	100.00
POGZ	exon2	1	151414557	151414681	ENST00000361398	ENSG00000143442	151414546	151414690	33	48.65	57	100.00
POGZ	exon3	1	151403142	151403317	ENST00000361398	ENSG00000143442	151403131	151403327	64	108.76	127	100.00
POGZ	exon4	1	151402079	151402187	ENST00000361398	ENSG00000143442	151402068	151402197	37	61.48	77	100.00
POGZ	exon5	1	151400599	151400889	ENST00000361398	ENSG00000143442	151400588	151400899	54	87.23	119	100.00
POGZ	exon6	1	151400299	151400517	ENST00000361398	ENSG00000143442	151400288	151400527	87	131.60	158	100.00
POGZ	exon7	1	151397431	151397537	ENST00000361398	ENSG00000143442	151397420	151397547	59	79.41	89	100.00
POGZ	exon8	1	151396425	151396762	ENST00000361398	ENSG00000143442	151396414	151396772	18	49.89	79	100.00
POGZ	exon9	1	151395873	151396027	ENST00000361398	ENSG00000143442	151395862	151396037	75	107.73	124	100.00
POGZ	exon10	1	151384772	151384872	ENST00000361398	ENSG00000143442	151384761	151384882	37	45.80	54	100.00
POGZ	exon11	1	151384101	151384247	ENST00000361398	ENSG00000143442	151384090	151384257	20	37.95	48	100.00
POGZ	exon12	1	151381170	151381304	ENST00000361398	ENSG00000143442	151381159	151381314	82	99.17	112	100.00
POGZ	exon13	1	151380885	151381057	ENST00000361398	ENSG00000143442	151380874	151381067	36	74.96	105	100.00
POGZ	exon14	1	151380576	151380716	ENST00000361398	ENSG00000143442	151380565	151380726	8	23.32	37	100.00
POGZ	exon15	1	151379711	151379767	ENST00000361398	ENSG00000143442	151379700	151379777	76	89.26	102	100.00
POGZ	exon16	1	151379387	151379499	ENST00000361398	ENSG00000143442	151379376	151379509	46	70.59	85	100.00
POGZ	exon17	1	151379083	151379107	ENST00000361398	ENSG00000143442	151379072	151379117	57	66.31	72	100.00
POGZ	exon18	1	151375200	151378940	ENST00000361398	ENSG00000143442	151377270	151378950	12	36.41	91	100.00
POGZ	exon2	1	151414557	151414681	ENST00000540984	ENSG00000143442	151414546	151414690	33	48.65	57	100.00
POGZ	exon3	1	151403142	151403317	ENST00000540984	ENSG00000143442	151403131	151403327	64	108.76	127	100.00
POGZ	exon4	1	151395873	151396027	ENST00000540984	ENSG00000143442	151395862	151396037	75	107.73	124	100.00
POGZ	exon5	1	151384772	151384872	ENST00000540984	ENSG00000143442	151384761	151384882	37	45.80	54	100.00
POGZ	exon6	1	151384101	151384247	ENST00000540984	ENSG00000143442	151384090	151384257	20	37.95	48	100.00
POGZ	exon7	1	151381170	151381304	ENST00000540984	ENSG00000143442	151381159	151381314	82	99.17	112	100.00
POGZ	exon8	1	151380885	151381057	ENST00000540984	ENSG00000143442	151380874	151381067	36	74.96	105	100.00
POGZ	exon9	1	151380576	151380716	ENST00000540984	ENSG00000143442	151380565	151380726	8	23.32	37	100.00
POGZ	exon10	1	151379711	151379767	ENST00000540984	ENSG00000143442	151379700	151379777	76	89.26	102	100.00
POGZ	exon11	1	151379387	151379499	ENST00000540984	ENSG00000143442	151379376	151379509	46	70.59	85	100.00
POGZ	exon12	1	151379083	151379107	ENST00000540984	ENSG00000143442	151379072	151379117	57	66.31	72	100.00
POGZ	exon13	1	151377213	151378940	ENST00000540984	ENSG00000143442	151377270	151378950	12	36.41	91	100.00
FLG	exon2	1	152287795	152287953	ENST00000368799	ENSG00000143631	152287784	152287942	76	103.84	120	100.00
LCE5A	exon2	1	152483990	152484653	ENST00000334269	ENSG00000186207	152484000	152484374	11	48.20	89	100.00
LCE3C	exon1	1	152573138	152573562	ENST00000333881	ENSG00000244057	152573197	152573499	18	56.02	70	100.00
LCE3B	exon1	1	152586287	152586574	ENST00000335633	ENSG00000187238	152586276	152586584	15	39.68	57	100.00
SPRR3	exon3	1	152975478	152975972	ENST00000443178	ENSG00000163209	152975486	152976013	21	35.31	44	100.00
SPRR3	exon2	1	152975478	152976332	ENST00000295367	ENSG00000163209	152975486	152976013	21	35.31	44	100.00
SPRR3	exon3	1	152975478	152976331	ENST00000331860	ENSG00000163209	152975486	152976013	21	35.31	44	100.00
SPRR3	exon1	1	152975497	152975772	ENST00000542696	ENSG00000163209	152975486	152976013	21	35.31	44	100.00
SPRR3	exon2	1	152975797	152976006	ENST00000542696	ENSG00000163209	152975486	152976013	21	35.31	44	100.00
LOR	exon2	1	153233403	153234598	ENST00000368742	ENSG00000203782	153233415	153234374	15	38.07	116	100.00
CTSK	exon2	1	150779162	150779282	ENST00000271651	ENSG00000143387	150779151	150779291	24	39.15	47	100.00
CTSK	exon3	1	150778578	150778700	ENST00000271651	ENSG00000143387	150778567	150778710	38	60.07	67	100.00
CTSK	exon4	1	150778337	150778492	ENST00000271651	ENSG00000143387	150778326	150778502	30	43.89	55	100.00
CTSK	exon5	1	150776497	150776715	ENST00000271651	ENSG00000143387	150776486	150776725	51	100.05	145	100.00
CTSK	exon6	1	150772020	150772185	ENST00000271651	ENSG00000143387	150772009	150772195	21	57.63	81	100.00
CTSK	exon7	1	150771644	150771749	ENST00000271651	ENSG00000143387	150771633	150771759	28	37.39	44	100.00
CTSK	exon8	1	150768684	150769374	ENST00000271651	ENSG00000143387	150769264	150769384	25	32.98	38	100.00
CTSK	exon1	1	150779162	150779244	ENST00000480670	ENSG00000143387	150779151	150779291	24	39.15	47	100.00
CTSK	exon2	1	150778337	150778492	ENST00000480670	ENSG00000143387	150778326	150778502	30	43.89	55	100.00
CTSK	exon3	1	150776488	150776715	ENST00000480670	ENSG00000143387	150776486	150776725	51	100.05	145	100.00
CTSK	exon2	1	150779162	150779282	ENST00000443913	ENSG00000143387	150779151	150779291	24	39.15	47	100.00
CTSK	exon3	1	150778578	150778700	ENST00000443913	ENSG00000143387	150778567	150778710	38	60.07	67	100.00
CTSK	exon4	1	150778337	150778492	ENST00000443913	ENSG00000143387	150778326	150778502	30	43.89	55	100.00
CTSK	exon5	1	150776517	150776715	ENST00000443913	ENSG00000143387	150776486	150776725	51	100.05	145	100.00
RFX5	exon3	1	151318681	151318809	ENST00000290524	ENSG00000143390	151318670	151318806	13	35.87	49	100.00
RFX5	exon4	1	151318404	151318437	ENST00000290524	ENSG00000143390	151318393	151318447	95	102.83	112	100.00
RFX5	exon5	1	151317582	151317664	ENST00000290524	ENSG00000143390	151317571	151317674	25	31.08	36	100.00
RFX5	exon6	1	151317204	151317323	ENST00000290524	ENSG00000143390	151317193	151317333	63	84.42	96	100.00
RFX5	exon7	1	151316893	151317012	ENST00000290524	ENSG00000143390	151316882	151317022	30	34.51	41	100.00
RFX5	exon8	1	151316673	151316754	ENST00000290524	ENSG00000143390	151316662	151316764	21	30.03	38	100.00
RFX5	exon9	1	151316157	151316358	ENST00000290524	ENSG00000143390	151316146	151316368	28	73.49	103	100.00
RFX5	exon10	1	151315818	151315918	ENST00000290524	ENSG00000143390	151315807	151315928	56	81.82	110	100.00
RFX5	exon11	1	151313116	151315654	ENST00000290524	ENSG00000143390	151314651	151315664	20	106.24	196	100.00
RFX5	exon3	1	151318681	151318809	ENST00000368870	ENSG00000143390	151318670	151318806	13	35.87	49	100.00
RFX5	exon4	1	151318404	151318437	ENST00000368870	ENSG00000143390	151318393	151318447	95	102.83	112	100.00
RFX5	exon5	1	151317582	151317664	ENST00000368870	ENSG00000143390	151317571	151317674	25	31.08	36	100.00
RFX5	exon6	1	151317204	151317323	ENST00000368870	ENSG00000143390	151317193	151317333	63	84.42	96	100.00
RFX5	exon7	1	151316893	151317012	ENST00000368870	ENSG00000143390	151316882	151317022	30	34.51	41	100.00
RFX5	exon8	1	151316673	151316754	ENST00000368870	ENSG00000143390	151316662	151316764	21	30.03	38	100.00
RFX5	exon9	1	151316157	151316358	ENST00000368870	ENSG00000143390	151316146	151316368	28	73.49	103	100.00
RFX5	exon10	1	151315818	151315918	ENST00000368870	ENSG00000143390	151315807	151315928	56	81.82	110	100.00
RFX5	exon11	1	151314305	151315654	ENST00000368870	ENSG00000143390	151314651	151315664	20	106.24	196	100.00
RFX5	exon1	1	151317204	151317232	ENST00000436637	ENSG00000143390	151317193	151317333	63	84.42	96	100.00
RFX5	exon2	1	151316893	151317012	ENST00000436637	ENSG00000143390	151316882	151317022	30	34.51	41	100.00
RFX5	exon3	1	151316673	151316754	ENST00000436637	ENSG00000143390	151316662	151316764	21	30.03	38	100.00
RFX5	exon4	1	151316157	151316358	ENST00000436637	ENSG00000143390	151316146	151316368	28	73.49	103	100.00
RFX5	exon5	1	151315818	151315918	ENST00000436637	ENSG00000143390	151315807	151315928	56	81.82	110	100.00
RFX5	exon6	1	151315550	151315654	ENST00000436637	ENSG00000143390	151314651	151315664	20	106.24	196	100.00
RFX5	exon3	1	151318681	151318809	ENST00000452671	ENSG00000143390	151318670	151318806	13	35.87	49	100.00
RFX5	exon4	1	151318404	151318437	ENST00000452671	ENSG00000143390	151318393	151318447	95	102.83	112	100.00
RFX5	exon5	1	151317582	151317664	ENST00000452671	ENSG00000143390	151317571	151317674	25	31.08	36	100.00
RFX5	exon6	1	151317204	151317323	ENST00000452671	ENSG00000143390	151317193	151317333	63	84.42	96	100.00
RFX5	exon7	1	151316893	151317012	ENST00000452671	ENSG00000143390	151316882	151317022	30	34.51	41	100.00
RFX5	exon8	1	151316673	151316754	ENST00000452671	ENSG00000143390	151316662	151316764	21	30.03	38	100.00
RFX5	exon9	1	151316157	151316358	ENST00000452671	ENSG00000143390	151316146	151316368	28	73.49	103	100.00
RFX5	exon10	1	151315818	151315918	ENST00000452671	ENSG00000143390	151315807	151315928	56	81.82	110	100.00
RFX5	exon11	1	151314436	151315654	ENST00000452671	ENSG00000143390	151314651	151315664	20	106.24	196	100.00
RFX5	exon3	1	151318681	151318809	ENST00000392746	ENSG00000143390	151318670	151318806	13	35.87	49	100.00
RFX5	exon4	1	151318404	151318437	ENST00000392746	ENSG00000143390	151318393	151318447	95	102.83	112	100.00
RFX5	exon5	1	151317582	151317664	ENST00000392746	ENSG00000143390	151317571	151317674	25	31.08	36	100.00
RFX5	exon6	1	151317204	151317323	ENST00000392746	ENSG00000143390	151317193	151317333	63	84.42	96	100.00
RFX5	exon7	1	151316893	151317012	ENST00000392746	ENSG00000143390	151316882	151317022	30	34.51	41	100.00
RFX5	exon8	1	151316673	151316754	ENST00000392746	ENSG00000143390	151316662	151316764	21	30.03	38	100.00
RFX5	exon9	1	151316157	151316358	ENST00000392746	ENSG00000143390	151316146	151316368	28	73.49	103	100.00
RFX5	exon10	1	151315818	151315918	ENST00000392746	ENSG00000143390	151315807	151315928	56	81.82	110	100.00
RFX5	exon11	1	151314723	151315654	ENST00000392746	ENSG00000143390	151314651	151315664	20	106.24	196	100.00
RFX5	exon1	1	151316893	151317143	ENST00000475144	ENSG00000143390	151316882	151317022	30	34.51	41	100.00
RFX5	exon2	1	151316673	151316754	ENST00000475144	ENSG00000143390	151316662	151316764	21	30.03	38	100.00
RFX5	exon3	1	151316173	151316358	ENST00000475144	ENSG00000143390	151316146	151316368	28	73.49	103	100.00
RFX5	exon3	1	151318681	151318809	ENST00000422595	ENSG00000143390	151318670	151318806	13	35.87	49	100.00
RFX5	exon4	1	151318404	151318437	ENST00000422595	ENSG00000143390	151318393	151318447	95	102.83	112	100.00
RFX5	exon5	1	151317582	151317664	ENST00000422595	ENSG00000143390	151317571	151317674	25	31.08	36	100.00
RFX5	exon6	1	151317204	151317323	ENST00000422595	ENSG00000143390	151317193	151317333	63	84.42	96	100.00
RFX5	exon7	1	151316893	151317012	ENST00000422595	ENSG00000143390	151316882	151317022	30	34.51	41	100.00
RFX5	exon8	1	151316673	151316754	ENST00000422595	ENSG00000143390	151316662	151316764	21	30.03	38	100.00
RFX5	exon9	1	151316225	151316358	ENST00000422595	ENSG00000143390	151316146	151316368	28	73.49	103	100.00
RFX5	exon3	1	151318681	151318809	ENST00000450506	ENSG00000143390	151318670	151318806	13	35.87	49	100.00
RFX5	exon4	1	151318404	151318437	ENST00000450506	ENSG00000143390	151318393	151318447	95	102.83	112	100.00
RFX5	exon5	1	151317582	151317664	ENST00000450506	ENSG00000143390	151317571	151317674	25	31.08	36	100.00
RFX5	exon6	1	151317204	151317323	ENST00000450506	ENSG00000143390	151317193	151317333	63	84.42	96	100.00
RFX5	exon7	1	151316893	151317012	ENST00000450506	ENSG00000143390	151316882	151317022	30	34.51	41	100.00
RFX5	exon8	1	151316675	151316754	ENST00000450506	ENSG00000143390	151316662	151316764	21	30.03	38	100.00
RFX5	exon2	1	151318681	151318809	ENST00000458484	ENSG00000143390	151318670	151318806	13	35.87	49	100.00
RFX5	exon3	1	151318404	151318437	ENST00000458484	ENSG00000143390	151318393	151318447	95	102.83	112	100.00
RFX5	exon4	1	151317582	151317664	ENST00000458484	ENSG00000143390	151317571	151317674	25	31.08	36	100.00
RFX5	exon5	1	151317204	151317323	ENST00000458484	ENSG00000143390	151317193	151317333	63	84.42	96	100.00
RFX5	exon6	1	151316893	151317012	ENST00000458484	ENSG00000143390	151316882	151317022	30	34.51	41	100.00
RFX5	exon7	1	151316732	151316754	ENST00000458484	ENSG00000143390	151316662	151316764	21	30.03	38	100.00
RFX5	exon1	1	151317582	151317653	ENST00000469513	ENSG00000143390	151317571	151317674	25	31.08	36	100.00
RFX5	exon2	1	151317204	151317323	ENST00000469513	ENSG00000143390	151317193	151317333	63	84.42	96	100.00
RFX5	exon3	1	151316809	151317012	ENST00000469513	ENSG00000143390	151316882	151317022	30	34.51	41	100.00
RFX5	exon3	1	151318681	151318809	ENST00000421986	ENSG00000143390	151318670	151318806	13	35.87	49	100.00
RFX5	exon4	1	151318404	151318433	ENST00000421986	ENSG00000143390	151318393	151318447	95	102.83	112	100.00
RFX5	exon5	1	151317582	151317664	ENST00000421986	ENSG00000143390	151317571	151317674	25	31.08	36	100.00
RFX5	exon6	1	151317204	151317323	ENST00000421986	ENSG00000143390	151317193	151317333	63	84.42	96	100.00
RFX5	exon7	1	151316991	151317012	ENST00000421986	ENSG00000143390	151316882	151317022	30	34.51	41	100.00
RFX5	exon3	1	151318681	151318809	ENST00000430227	ENSG00000143390	151318670	151318806	13	35.87	49	100.00
RFX5	exon4	1	151318404	151318437	ENST00000430227	ENSG00000143390	151318393	151318447	95	102.83	112	100.00
RFX5	exon5	1	151317582	151317664	ENST00000430227	ENSG00000143390	151317571	151317674	25	31.08	36	100.00
RFX5	exon6	1	151317204	151317323	ENST00000430227	ENSG00000143390	151317193	151317333	63	84.42	96	100.00
RFX5	exon7	1	151316997	151317012	ENST00000430227	ENSG00000143390	151316882	151317022	30	34.51	41	100.00
RFX5	exon3	1	151318691	151318809	ENST00000435314	ENSG00000143390	151318670	151318806	13	35.87	49	100.00
RFX5	exon4	1	151318404	151318437	ENST00000435314	ENSG00000143390	151318393	151318447	95	102.83	112	100.00
RFX5	exon5	1	151317582	151317664	ENST00000435314	ENSG00000143390	151317571	151317674	25	31.08	36	100.00
RFX5	exon6	1	151317204	151317323	ENST00000435314	ENSG00000143390	151317193	151317333	63	84.42	96	100.00
RFX5	exon4	1	151318681	151318809	ENST00000478564	ENSG00000143390	151318670	151318806	13	35.87	49	100.00
RFX5	exon5	1	151318404	151318437	ENST00000478564	ENSG00000143390	151318393	151318447	95	102.83	112	100.00
RFX5	exon6	1	151317582	151317664	ENST00000478564	ENSG00000143390	151317571	151317674	25	31.08	36	100.00
RFX5	exon7	1	151317204	151317323	ENST00000478564	ENSG00000143390	151317193	151317333	63	84.42	96	100.00
RFX5	exon3	1	151318681	151318809	ENST00000412774	ENSG00000143390	151318670	151318806	13	35.87	49	100.00
RFX5	exon4	1	151318404	151318437	ENST00000412774	ENSG00000143390	151318393	151318447	95	102.83	112	100.00
RFX5	exon5	1	151317582	151317664	ENST00000412774	ENSG00000143390	151317571	151317674	25	31.08	36	100.00
RFX5	exon6	1	151317204	151317323	ENST00000412774	ENSG00000143390	151317193	151317333	63	84.42	96	100.00
RFX5	exon3	1	151318681	151318809	ENST00000437327	ENSG00000143390	151318670	151318806	13	35.87	49	100.00
RFX5	exon4	1	151318404	151318437	ENST00000437327	ENSG00000143390	151318393	151318447	95	102.83	112	100.00
RFX5	exon5	1	151317582	151317664	ENST00000437327	ENSG00000143390	151317571	151317674	25	31.08	36	100.00
RFX5	exon6	1	151317240	151317323	ENST00000437327	ENSG00000143390	151317193	151317333	63	84.42	96	100.00
RFX5	exon3	1	151318681	151318809	ENST00000436271	ENSG00000143390	151318670	151318806	13	35.87	49	100.00
RFX5	exon4	1	151318404	151318437	ENST00000436271	ENSG00000143390	151318393	151318447	95	102.83	112	100.00
RFX5	exon5	1	151317582	151317664	ENST00000436271	ENSG00000143390	151317571	151317674	25	31.08	36	100.00
RFX5	exon6	1	151317268	151317323	ENST00000436271	ENSG00000143390	151317193	151317333	63	84.42	96	100.00
RFX5	exon3	1	151318681	151318809	ENST00000494217	ENSG00000143390	151318670	151318806	13	35.87	49	100.00
RFX5	exon4	1	151318404	151318433	ENST00000494217	ENSG00000143390	151318393	151318447	95	102.83	112	100.00
RFX5	exon5	1	151317438	151317664	ENST00000494217	ENSG00000143390	151317571	151317674	25	31.08	36	100.00
RFX5	exon3	1	151318681	151318809	ENST00000479681	ENSG00000143390	151318670	151318806	13	35.87	49	100.00
RFX5	exon4	1	151318404	151318437	ENST00000479681	ENSG00000143390	151318393	151318447	95	102.83	112	100.00
RFX5	exon5	1	151317465	151317664	ENST00000479681	ENSG00000143390	151317571	151317674	25	31.08	36	100.00
RFX5	exon3	1	151318681	151318809	ENST00000444392	ENSG00000143390	151318670	151318806	13	35.87	49	100.00
RFX5	exon4	1	151318404	151318437	ENST00000444392	ENSG00000143390	151318393	151318447	95	102.83	112	100.00
RFX5	exon6	1	151317598	151317664	ENST00000444392	ENSG00000143390	151317571	151317674	25	31.08	36	100.00
RFX5	exon3	1	151318681	151318809	ENST00000452456	ENSG00000143390	151318670	151318806	13	35.87	49	100.00
RFX5	exon4	1	151318404	151318437	ENST00000452456	ENSG00000143390	151318393	151318447	95	102.83	112	100.00
RFX5	exon6	1	151317618	151317664	ENST00000452456	ENSG00000143390	151317571	151317674	25	31.08	36	100.00
RFX5	exon3	1	151318681	151318809	ENST00000452513	ENSG00000143390	151318670	151318806	13	35.87	49	100.00
RFX5	exon4	1	151318404	151318437	ENST00000452513	ENSG00000143390	151318393	151318447	95	102.83	112	100.00
RFX5	exon5	1	151317582	151317664	ENST00000452513	ENSG00000143390	151317571	151317674	25	31.08	36	100.00
RFX5	exon6	1	151316893	151317012	ENST00000452513	ENSG00000143390	151316882	151317022	30	34.51	41	100.00
RFX5	exon7	1	151316673	151316754	ENST00000452513	ENSG00000143390	151316662	151316764	21	30.03	38	100.00
RFX5	exon8	1	151316157	151316358	ENST00000452513	ENSG00000143390	151316146	151316368	28	73.49	103	100.00
RFX5	exon9	1	151315818	151315918	ENST00000452513	ENSG00000143390	151315807	151315928	56	81.82	110	100.00
RFX5	exon10	1	151314507	151315654	ENST00000452513	ENSG00000143390	151314651	151315664	20	106.24	196	100.00
AGRN	exon1	1	955503	955753	ENST00000379370	ENSG00000188157	955542	955763	4	7.49	10	100.00
AGRN	exon2	1	957581	957842	ENST00000379370	ENSG00000188157	957570	957852	15	57.91	85	100.00
AGRN	exon3	1	970657	970704	ENST00000379370	ENSG00000188157	970646	970714	55	59.72	63	100.00
AGRN	exon4	1	976045	976260	ENST00000379370	ENSG00000188157	976034	976270	10	35.97	57	100.00
AGRN	exon5	1	976553	976777	ENST00000379370	ENSG00000188157	976542	976787	10	20.64	27	100.00
AGRN	exon6	1	976858	977082	ENST00000379370	ENSG00000188157	976847	977092	5	33.24	54	100.00
AGRN	exon7	1	977336	977542	ENST00000379370	ENSG00000188157	977325	977552	14	33.83	49	100.00
AGRN	exon8	1	978619	978837	ENST00000379370	ENSG00000188157	978608	978847	33	54.02	74	100.00
AGRN	exon9	1	978918	979112	ENST00000379370	ENSG00000188157	978907	979122	27	59.04	78	100.00
AGRN	exon10	1	979203	979403	ENST00000379370	ENSG00000188157	979192	979413	42	76.19	95	100.00
AGRN	exon11	1	979489	979637	ENST00000379370	ENSG00000188157	979478	979647	42	63.38	76	100.00
AGRN	exon12	1	979714	979819	ENST00000379370	ENSG00000188157	979703	979829	40	47.09	55	100.00
AGRN	exon13	1	980541	980657	ENST00000379370	ENSG00000188157	980530	980667	4	14.77	24	100.00
AGRN	exon14	1	980739	980903	ENST00000379370	ENSG00000188157	980728	980913	11	20.62	26	100.00
AGRN	exon15	1	981113	981256	ENST00000379370	ENSG00000188157	981102	981266	41	48.29	54	100.00
AGRN	exon16	1	981344	981468	ENST00000379370	ENSG00000188157	981333	981478	55	62.48	69	100.00
AGRN	exon17	1	981540	981645	ENST00000379370	ENSG00000188157	981529	981655	26	37.49	57	100.00
AGRN	exon18	1	981777	982115	ENST00000379370	ENSG00000188157	981766	982125	47	90.82	124	100.00
AGRN	exon19	1	982200	982337	ENST00000379370	ENSG00000188157	982189	982347	53	89.74	112	100.00
AGRN	exon20	1	982707	982834	ENST00000379370	ENSG00000188157	982696	982844	32	35.74	40	100.00
AGRN	exon21	1	982953	983067	ENST00000379370	ENSG00000188157	982942	983077	43	58.66	66	100.00
AGRN	exon22	1	983156	983275	ENST00000379370	ENSG00000188157	983145	983285	35	49.87	55	100.00
AGRN	exon23	1	983392	983745	ENST00000379370	ENSG00000188157	983381	983755	7	52.13	87	100.00
AGRN	exon24	1	984247	984439	ENST00000379370	ENSG00000188157	984236	984449	13	28.01	38	100.00
AGRN	exon25	1	984616	984831	ENST00000379370	ENSG00000188157	984605	984841	39	55.34	69	100.00
AGRN	exon26	1	984946	985175	ENST00000379370	ENSG00000188157	984935	985185	30	43.73	55	100.00
AGRN	exon27	1	985283	985417	ENST00000379370	ENSG00000188157	985272	985427	33	62.70	81	100.00
AGRN	exon28	1	985613	985709	ENST00000379370	ENSG00000188157	985602	985719	29	37.94	42	100.00
AGRN	exon29	1	985807	985971	ENST00000379370	ENSG00000188157	985796	985981	21	28.44	33	100.00
AGRN	exon30	1	986106	986217	ENST00000379370	ENSG00000188157	986095	986227	17	27.36	33	100.00
AGRN	exon31	1	986633	986749	ENST00000379370	ENSG00000188157	986622	986759	53	74.01	86	100.00
AGRN	exon32	1	986833	987025	ENST00000379370	ENSG00000188157	986822	987035	36	43.81	54	100.00
AGRN	exon33	1	987108	987195	ENST00000379370	ENSG00000188157	987097	987205	55	73.28	84	100.00
AGRN	exon34	1	989133	989357	ENST00000379370	ENSG00000188157	989122	989367	20	41.44	57	100.00
AGRN	exon35	1	989828	989931	ENST00000379370	ENSG00000188157	989817	989941	29	41.17	48	100.00
AGRN	exon36	1	990204	991496	ENST00000379370	ENSG00000188157	990193	990371	19	35.69	63	100.00
AGRN	exon2	1	970657	970704	ENST00000477585	ENSG00000188157	970646	970714	55	59.72	63	100.00
AGRN	exon3	1	976045	976105	ENST00000477585	ENSG00000188157	976034	976270	10	35.97	57	100.00
AGRN	exon1	1	970247	970704	ENST00000469403	ENSG00000188157	970646	970714	55	59.72	63	100.00
AGRN	exon2	1	976045	976260	ENST00000469403	ENSG00000188157	976034	976270	10	35.97	57	100.00
AGRN	exon3	1	976553	976777	ENST00000469403	ENSG00000188157	976542	976787	10	20.64	27	100.00
AGRN	exon1	1	980779	980903	ENST00000479707	ENSG00000188157	980728	980913	11	20.62	26	100.00
AGRN	exon2	1	981113	981256	ENST00000479707	ENSG00000188157	981102	981266	41	48.29	54	100.00
AGRN	exon3	1	981344	981468	ENST00000479707	ENSG00000188157	981333	981478	55	62.48	69	100.00
AGRN	exon4	1	981540	981729	ENST00000479707	ENSG00000188157	981529	981655	26	37.49	57	100.00
AGRN	exon1	1	982581	982834	ENST00000466223	ENSG00000188157	982696	982844	32	35.74	40	100.00
AGRN	exon2	1	982953	983067	ENST00000466223	ENSG00000188157	982942	983077	43	58.66	66	100.00
AGRN	exon3	1	983156	983245	ENST00000466223	ENSG00000188157	983145	983285	35	49.87	55	100.00
AGRN	exon1	1	982855	983067	ENST00000478677	ENSG00000188157	982942	983077	43	58.66	66	100.00
AGRN	exon2	1	983156	983218	ENST00000478677	ENSG00000188157	983145	983285	35	49.87	55	100.00
AGRN	exon1	1	983909	984439	ENST00000492947	ENSG00000188157	984236	984449	13	28.01	38	100.00
AGRN	exon2	1	984616	984774	ENST00000492947	ENSG00000188157	984605	984841	39	55.34	69	100.00
AGRN	exon1	1	985936	985971	ENST00000419249	ENSG00000188157	985796	985981	21	28.44	33	100.00
AGRN	exon2	1	986106	986217	ENST00000419249	ENSG00000188157	986095	986227	17	27.36	33	100.00
AGRN	exon4	1	986633	986749	ENST00000419249	ENSG00000188157	986622	986759	53	74.01	86	100.00
AGRN	exon5	1	986833	987025	ENST00000419249	ENSG00000188157	986822	987035	36	43.81	54	100.00
AGRN	exon6	1	987108	987195	ENST00000419249	ENSG00000188157	987097	987205	55	73.28	84	100.00
AGRN	exon9	1	989133	989330	ENST00000419249	ENSG00000188157	989122	989367	20	41.44	57	100.00
AGRN	exon1	1	987366	989357	ENST00000461111	ENSG00000188157	989122	989367	20	41.44	57	100.00
AGRN	exon2	1	989828	989931	ENST00000461111	ENSG00000188157	989817	989941	29	41.17	48	100.00
AGRN	exon3	1	990204	991492	ENST00000461111	ENSG00000188157	990193	990371	19	35.69	63	100.00
TNFRSF4	exon1	1	1149363	1149512	ENST00000379236	ENSG00000186827	1149352	1149517	53	84.29	105	100.00
TNFRSF4	exon2	1	1149043	1149165	ENST00000379236	ENSG00000186827	1149032	1149175	10	22.19	48	100.00
TNFRSF4	exon3	1	1148372	1148473	ENST00000379236	ENSG00000186827	1148361	1148483	24	28.93	43	100.00
TNFRSF4	exon4	1	1148018	1148084	ENST00000379236	ENSG00000186827	1148007	1148094	2	3.77	9	100.00
TNFRSF4	exon5	1	1147322	1147518	ENST00000379236	ENSG00000186827	1147311	1147528	6	27.56	61	100.00
TNFRSF4	exon6	1	1147084	1147212	ENST00000379236	ENSG00000186827	1147073	1147222	7	12.11	18	100.00
TNFRSF4	exon7	1	1146706	1147005	ENST00000379236	ENSG00000186827	1146927	1147015	14	17.86	22	100.00
TNFRSF4	exon1	1	1149363	1149518	ENST00000497869	ENSG00000186827	1149352	1149517	53	84.29	105	100.00
TNFRSF4	exon2	1	1148372	1149165	ENST00000497869	ENSG00000186827	1148361	1148483	24	28.93	43	100.00
TNFRSF4	exon3	1	1148018	1148084	ENST00000497869	ENSG00000186827	1148007	1148094	2	3.77	9	100.00
TNFRSF4	exon4	1	1147322	1147518	ENST00000497869	ENSG00000186827	1147311	1147528	6	27.56	61	100.00
TNFRSF4	exon5	1	1146720	1147212	ENST00000497869	ENSG00000186827	1146927	1147015	14	17.86	22	100.00
TNFRSF4	exon2	1	1148372	1148473	ENST00000453580	ENSG00000186827	1148361	1148483	24	28.93	43	100.00
TNFRSF4	exon3	1	1148018	1148084	ENST00000453580	ENSG00000186827	1148007	1148094	2	3.77	9	100.00
TNFRSF4	exon4	1	1147399	1147518	ENST00000453580	ENSG00000186827	1147311	1147528	6	27.56	61	100.00
B3GALT6	exon1	1	1167629	1170421	ENST00000379198	ENSG00000176022	1167648	1168655	0	25.47	85	71.50
GABRD	exon1	1	1950780	1950930	ENST00000378585	ENSG00000187730	1950852	1950940	0	0.34	1	34.09
GABRD	exon2	1	1956381	1956493	ENST00000378585	ENSG00000187730	1956370	1956503	69	109.75	128	100.00
GABRD	exon3	1	1956773	1956840	ENST00000378585	ENSG00000187730	1956762	1956850	76	93.32	99	100.00
GABRD	exon4	1	1956957	1957177	ENST00000378585	ENSG00000187730	1956946	1957187	26	60.56	80	100.00
GABRD	exon5	1	1959016	1959098	ENST00000378585	ENSG00000187730	1959005	1959108	35	52.68	74	100.00
GABRD	exon6	1	1959594	1959731	ENST00000378585	ENSG00000187730	1959583	1959741	13	30.38	47	100.00
GABRD	exon7	1	1960550	1960705	ENST00000378585	ENSG00000187730	1960539	1960715	7	13.16	24	100.00
GABRD	exon8	1	1960990	1961201	ENST00000378585	ENSG00000187730	1960979	1961211	17	55.20	84	100.00
GABRD	exon9	1	1961422	1962192	ENST00000378585	ENSG00000187730	1961411	1961728	26	44.38	59	100.00
SKI	exon1	1	2160134	2161174	ENST00000378536	ENSG00000157933	2160195	2161184	4	61.95	175	100.00
SKI	exon2	1	2234417	2234542	ENST00000378536	ENSG00000157933	2234406	2234552	30	46.27	55	100.00
SKI	exon3	1	2234724	2234839	ENST00000378536	ENSG00000157933	2234713	2234849	14	23.76	29	100.00
SKI	exon4	1	2235279	2235541	ENST00000378536	ENSG00000157933	2235268	2235551	12	27.58	41	100.00
SKI	exon5	1	2235732	2236024	ENST00000378536	ENSG00000157933	2235721	2236034	18	28.13	39	100.00
SKI	exon6	1	2237459	2237689	ENST00000378536	ENSG00000157933	2237448	2237699	28	73.31	104	100.00
SKI	exon7	1	2238016	2241558	ENST00000378536	ENSG00000157933	2238005	2238214	16	22.27	29	100.00
SKI	exon2	1	2234417	2234477	ENST00000508416	ENSG00000157933	2234406	2234552	30	46.27	55	100.00
SKI	exon2	1	2234417	2234542	ENST00000478223	ENSG00000157933	2234406	2234552	30	46.27	55	100.00
SKI	exon3	1	2234724	2234815	ENST00000478223	ENSG00000157933	2234713	2234849	14	23.76	29	100.00
SKI	exon1	1	2235085	2235547	ENST00000507179	ENSG00000157933	2235268	2235551	12	27.58	41	100.00
SKI	exon2	1	2235732	2235807	ENST00000507179	ENSG00000157933	2235721	2236034	18	28.13	39	100.00
PEX10	exon1	1	2343830	2343969	ENST00000288774	ENSG00000157911	2343819	2343951	7	13.18	18	100.00
PEX10	exon2	1	2341810	2341890	ENST00000288774	ENSG00000157911	2341799	2341900	36	50.67	58	100.00
PEX10	exon3	1	2339891	2340297	ENST00000288774	ENSG00000157911	2339880	2340307	27	73.58	101	100.00
PEX10	exon4	1	2338159	2338394	ENST00000288774	ENSG00000157911	2338148	2338404	33	73.03	102	100.00
PEX10	exon5	1	2337923	2338058	ENST00000288774	ENSG00000157911	2337912	2338068	29	40.21	47	100.00
PEX10	exon6	1	2336236	2337273	ENST00000288774	ENSG00000157911	2337194	2337283	56	71.89	78	100.00
PEX10	exon1	1	2343830	2344010	ENST00000447513	ENSG00000157911	2343819	2343951	7	13.18	18	100.00
PEX10	exon2	1	2341810	2341890	ENST00000447513	ENSG00000157911	2341799	2341900	36	50.67	58	100.00
PEX10	exon3	1	2339891	2340297	ENST00000447513	ENSG00000157911	2339880	2340307	27	73.58	101	100.00
PEX10	exon4	1	2338159	2338334	ENST00000447513	ENSG00000157911	2338148	2338404	33	73.03	102	100.00
PEX10	exon5	1	2337923	2338058	ENST00000447513	ENSG00000157911	2337912	2338068	29	40.21	47	100.00
PEX10	exon6	1	2336258	2337273	ENST00000447513	ENSG00000157911	2337194	2337283	56	71.89	78	100.00
PEX10	exon1	1	2343830	2343979	ENST00000507596	ENSG00000157911	2343819	2343951	7	13.18	18	100.00
PEX10	exon2	1	2341810	2341890	ENST00000507596	ENSG00000157911	2341799	2341900	36	50.67	58	100.00
PEX10	exon3	1	2339891	2340297	ENST00000507596	ENSG00000157911	2339880	2340307	27	73.58	101	100.00
PEX10	exon4	1	2338159	2338334	ENST00000507596	ENSG00000157911	2338148	2338404	33	73.03	102	100.00
PEX10	exon5	1	2337923	2338058	ENST00000507596	ENSG00000157911	2337912	2338068	29	40.21	47	100.00
PEX10	exon6	1	2336277	2337267	ENST00000507596	ENSG00000157911	2337194	2337283	56	71.89	78	100.00
PEX10	exon1	1	2343830	2343974	ENST00000510434	ENSG00000157911	2343819	2343951	7	13.18	18	100.00
PEX10	exon2	1	2341810	2341890	ENST00000510434	ENSG00000157911	2341799	2341900	36	50.67	58	100.00
PEX10	exon3	1	2339895	2340297	ENST00000510434	ENSG00000157911	2339880	2340307	27	73.58	101	100.00
PEX10	exon4	1	2338159	2338334	ENST00000510434	ENSG00000157911	2338148	2338404	33	73.03	102	100.00
PEX10	exon5	1	2337957	2338058	ENST00000510434	ENSG00000157911	2337912	2338068	29	40.21	47	100.00
PEX10	exon2	1	2341810	2341890	ENST00000508384	ENSG00000157911	2341799	2341900	36	50.67	58	100.00
PEX10	exon3	1	2339969	2340297	ENST00000508384	ENSG00000157911	2339880	2340307	27	73.58	101	100.00
PEX10	exon2	1	2340022	2340297	ENST00000515760	ENSG00000157911	2339880	2340307	27	73.58	101	100.00
PEX10	exon2	1	2341700	2341890	ENST00000502666	ENSG00000157911	2341799	2341900	36	50.67	58	100.00
PEX10	exon3	1	2340043	2340297	ENST00000502666	ENSG00000157911	2339880	2340307	27	73.58	101	100.00
PEX10	exon2	1	2341810	2341890	ENST00000504111	ENSG00000157911	2341799	2341900	36	50.67	58	100.00
PEX10	exon3	1	2340074	2340297	ENST00000504111	ENSG00000157911	2339880	2340307	27	73.58	101	100.00
PEX10	exon1	1	2343830	2343953	ENST00000514502	ENSG00000157911	2343819	2343951	7	13.18	18	100.00
PEX10	exon3	1	2341810	2341890	ENST00000514502	ENSG00000157911	2341799	2341900	36	50.67	58	100.00
PEX10	exon4	1	2340194	2340297	ENST00000514502	ENSG00000157911	2339880	2340307	27	73.58	101	100.00
FAM213B	exon7	1	2520849	2522907	ENST00000419916	ENSG00000157870	2522421	2522538	18	20.38	23	100.00
FAM213B	exon7	1	2520849	2522906	ENST00000378424	ENSG00000157870	2522421	2522538	18	20.38	23	100.00
FAM213B	exon7	1	2520849	2522902	ENST00000378427	ENSG00000157870	2522421	2522538	18	20.38	23	100.00
FAM213B	exon6	1	2520849	2522908	ENST00000484099	ENSG00000157870	2522421	2522538	18	20.38	23	100.00
FAM213B	exon2	1	2520849	2522907	ENST00000476686	ENSG00000157870	2522421	2522538	18	20.38	23	100.00
FAM213B	exon7	1	2520849	2522902	ENST00000378425	ENSG00000157870	2522421	2522538	18	20.38	23	100.00
FAM213B	exon7	1	2520849	2522906	ENST00000444521	ENSG00000157870	2522421	2522538	18	20.38	23	100.00
MMEL1	exon1	1	2524094	2524117	ENST00000471840	ENSG00000142606	2524083	2524169	35	57.88	66	100.00
MMEL1	exon2	1	2522996	2523072	ENST00000471840	ENSG00000142606	2522985	2523082	36	54.44	61	100.00
MMEL1	exon3	1	2522078	2522528	ENST00000471840	ENSG00000142606	2522421	2522538	18	20.38	23	100.00
MMEL1	exon2	1	2560770	2560960	ENST00000378412	ENSG00000142606	2560759	2560933	12	26.01	34	100.00
MMEL1	exon3	1	2543566	2543643	ENST00000378412	ENSG00000142606	2543555	2543653	78	85.18	92	100.00
MMEL1	exon4	1	2542720	2542779	ENST00000378412	ENSG00000142606	2542709	2542789	17	25.21	37	100.00
MMEL1	exon5	1	2541109	2541270	ENST00000378412	ENSG00000142606	2541098	2541280	76	106.97	131	100.00
MMEL1	exon6	1	2540778	2540858	ENST00000378412	ENSG00000142606	2540767	2540868	22	34.77	40	100.00
MMEL1	exon7	1	2538413	2538508	ENST00000378412	ENSG00000142606	2538402	2538518	35	46.66	52	100.00
MMEL1	exon8	1	2537687	2537805	ENST00000378412	ENSG00000142606	2537676	2537815	26	42.44	50	100.00
MMEL1	exon9	1	2536997	2537062	ENST00000378412	ENSG00000142606	2536986	2537072	18	19.84	22	100.00
MMEL1	exon10	1	2535586	2535720	ENST00000378412	ENSG00000142606	2535575	2535730	33	42.52	63	100.00
MMEL1	exon11	1	2535323	2535412	ENST00000378412	ENSG00000142606	2535312	2535422	42	51.51	69	100.00
MMEL1	exon12	1	2530093	2530229	ENST00000378412	ENSG00000142606	2530082	2530239	66	88.14	109	100.00
MMEL1	exon13	1	2529646	2529739	ENST00000378412	ENSG00000142606	2529635	2529749	46	61.78	68	100.00
MMEL1	exon14	1	2528000	2528128	ENST00000378412	ENSG00000142606	2527989	2528138	8	13.16	17	100.00
MMEL1	exon15	1	2527448	2527546	ENST00000378412	ENSG00000142606	2527437	2527556	21	24.13	28	100.00
MMEL1	exon16	1	2526715	2526798	ENST00000378412	ENSG00000142606	2526704	2526808	17	18.92	26	100.00
MMEL1	exon17	1	2526229	2526332	ENST00000378412	ENSG00000142606	2526218	2526342	33	56.74	68	100.00
MMEL1	exon18	1	2525824	2525882	ENST00000378412	ENSG00000142606	2525813	2525892	30	38.06	44	100.00
MMEL1	exon19	1	2525253	2525372	ENST00000378412	ENSG00000142606	2525242	2525382	14	25.11	30	100.00
MMEL1	exon20	1	2524272	2524405	ENST00000378412	ENSG00000142606	2524261	2524415	40	54.49	63	100.00
MMEL1	exon21	1	2524094	2524159	ENST00000378412	ENSG00000142606	2524083	2524169	35	57.88	66	100.00
MMEL1	exon22	1	2523371	2523466	ENST00000378412	ENSG00000142606	2523360	2523476	19	23.84	29	100.00
MMEL1	exon23	1	2522996	2523072	ENST00000378412	ENSG00000142606	2522985	2523082	36	54.44	61	100.00
MMEL1	exon24	1	2522082	2522528	ENST00000378412	ENSG00000142606	2522421	2522538	18	20.38	23	100.00
MMEL1	exon1	1	2560770	2560933	ENST00000502556	ENSG00000142606	2560759	2560933	12	26.01	34	100.00
MMEL1	exon2	1	2543566	2543643	ENST00000502556	ENSG00000142606	2543555	2543653	78	85.18	92	100.00
MMEL1	exon3	1	2542720	2542779	ENST00000502556	ENSG00000142606	2542709	2542789	17	25.21	37	100.00
MMEL1	exon4	1	2541109	2541270	ENST00000502556	ENSG00000142606	2541098	2541280	76	106.97	131	100.00
MMEL1	exon5	1	2540833	2540858	ENST00000502556	ENSG00000142606	2540767	2540868	22	34.77	40	100.00
MMEL1	exon6	1	2535323	2535412	ENST00000502556	ENSG00000142606	2535312	2535422	42	51.51	69	100.00
MMEL1	exon7	1	2530093	2530229	ENST00000502556	ENSG00000142606	2530082	2530239	66	88.14	109	100.00
MMEL1	exon8	1	2529646	2529739	ENST00000502556	ENSG00000142606	2529635	2529749	46	61.78	68	100.00
MMEL1	exon9	1	2528000	2528128	ENST00000502556	ENSG00000142606	2527989	2528138	8	13.16	17	100.00
MMEL1	exon10	1	2527448	2527546	ENST00000502556	ENSG00000142606	2527437	2527556	21	24.13	28	100.00
MMEL1	exon11	1	2526715	2526798	ENST00000502556	ENSG00000142606	2526704	2526808	17	18.92	26	100.00
MMEL1	exon12	1	2526229	2526332	ENST00000502556	ENSG00000142606	2526218	2526342	33	56.74	68	100.00
MMEL1	exon13	1	2525824	2525882	ENST00000502556	ENSG00000142606	2525813	2525892	30	38.06	44	100.00
MMEL1	exon14	1	2525253	2525372	ENST00000502556	ENSG00000142606	2525242	2525382	14	25.11	30	100.00
MMEL1	exon15	1	2524272	2524405	ENST00000502556	ENSG00000142606	2524261	2524415	40	54.49	63	100.00
MMEL1	exon16	1	2524094	2524159	ENST00000502556	ENSG00000142606	2524083	2524169	35	57.88	66	100.00
MMEL1	exon17	1	2523371	2523466	ENST00000502556	ENSG00000142606	2523360	2523476	19	23.84	29	100.00
MMEL1	exon18	1	2522996	2523072	ENST00000502556	ENSG00000142606	2522985	2523082	36	54.44	61	100.00
MMEL1	exon19	1	2522365	2522528	ENST00000502556	ENSG00000142606	2522421	2522538	18	20.38	23	100.00
MMEL1	exon1	1	2560770	2560933	ENST00000504800	ENSG00000142606	2560759	2560933	12	26.01	34	100.00
MMEL1	exon2	1	2543566	2543643	ENST00000504800	ENSG00000142606	2543555	2543653	78	85.18	92	100.00
MMEL1	exon3	1	2542720	2542779	ENST00000504800	ENSG00000142606	2542709	2542789	17	25.21	37	100.00
MMEL1	exon4	1	2541109	2541270	ENST00000504800	ENSG00000142606	2541098	2541280	76	106.97	131	100.00
MMEL1	exon5	1	2540778	2540858	ENST00000504800	ENSG00000142606	2540767	2540868	22	34.77	40	100.00
MMEL1	exon6	1	2538413	2538508	ENST00000504800	ENSG00000142606	2538402	2538518	35	46.66	52	100.00
MMEL1	exon7	1	2537687	2537805	ENST00000504800	ENSG00000142606	2537676	2537815	26	42.44	50	100.00
MMEL1	exon8	1	2536997	2537062	ENST00000504800	ENSG00000142606	2536986	2537072	18	19.84	22	100.00
MMEL1	exon9	1	2535586	2535720	ENST00000504800	ENSG00000142606	2535575	2535730	33	42.52	63	100.00
MMEL1	exon10	1	2535323	2535412	ENST00000504800	ENSG00000142606	2535312	2535422	42	51.51	69	100.00
MMEL1	exon11	1	2530093	2530229	ENST00000504800	ENSG00000142606	2530082	2530239	66	88.14	109	100.00
MMEL1	exon12	1	2529646	2529739	ENST00000504800	ENSG00000142606	2529635	2529749	46	61.78	68	100.00
MMEL1	exon13	1	2528000	2528128	ENST00000504800	ENSG00000142606	2527989	2528138	8	13.16	17	100.00
MMEL1	exon14	1	2527448	2527546	ENST00000504800	ENSG00000142606	2527437	2527556	21	24.13	28	100.00
MMEL1	exon15	1	2526715	2526798	ENST00000504800	ENSG00000142606	2526704	2526808	17	18.92	26	100.00
MMEL1	exon16	1	2526229	2526332	ENST00000504800	ENSG00000142606	2526218	2526342	33	56.74	68	100.00
MMEL1	exon17	1	2525824	2525882	ENST00000504800	ENSG00000142606	2525813	2525892	30	38.06	44	100.00
MMEL1	exon18	1	2525253	2525401	ENST00000504800	ENSG00000142606	2525242	2525382	14	25.11	30	100.00
MMEL1	exon19	1	2524272	2524405	ENST00000504800	ENSG00000142606	2524261	2524415	40	54.49	63	100.00
MMEL1	exon20	1	2524094	2524159	ENST00000504800	ENSG00000142606	2524083	2524169	35	57.88	66	100.00
MMEL1	exon21	1	2523371	2523466	ENST00000504800	ENSG00000142606	2523360	2523476	19	23.84	29	100.00
MMEL1	exon22	1	2522996	2523072	ENST00000504800	ENSG00000142606	2522985	2523082	36	54.44	61	100.00
MMEL1	exon23	1	2522365	2522528	ENST00000504800	ENSG00000142606	2522421	2522538	18	20.38	23	100.00
MMEL1	exon1	1	2524160	2524307	ENST00000491941	ENSG00000142606	2524083	2524169	35	57.88	66	100.00
MMEL1	exon2	1	2523133	2523466	ENST00000491941	ENSG00000142606	2523360	2523476	19	23.84	29	100.00
MMEL1	exon1	1	2524094	2524318	ENST00000464195	ENSG00000142606	2524083	2524169	35	57.88	66	100.00
MMEL1	exon2	1	2523133	2523466	ENST00000464195	ENSG00000142606	2523360	2523476	19	23.84	29	100.00
MMEL1	exon1	1	2525253	2525512	ENST00000469962	ENSG00000142606	2525242	2525382	14	25.11	30	100.00
MMEL1	exon2	1	2524272	2524405	ENST00000469962	ENSG00000142606	2524261	2524415	40	54.49	63	100.00
MMEL1	exon3	1	2524094	2524159	ENST00000469962	ENSG00000142606	2524083	2524169	35	57.88	66	100.00
MMEL1	exon1	1	2542720	2542840	ENST00000509374	ENSG00000142606	2542709	2542789	17	25.21	37	100.00
MMEL1	exon2	1	2541109	2541270	ENST00000509374	ENSG00000142606	2541098	2541280	76	106.97	131	100.00
MMEL1	exon3	1	2540778	2540858	ENST00000509374	ENSG00000142606	2540767	2540868	22	34.77	40	100.00
MMEL1	exon4	1	2538413	2538508	ENST00000509374	ENSG00000142606	2538402	2538518	35	46.66	52	100.00
MMEL1	exon5	1	2537720	2537805	ENST00000509374	ENSG00000142606	2537676	2537815	26	42.44	50	100.00
MMEL1	exon2	1	2560770	2560960	ENST00000288709	ENSG00000142606	2560759	2560933	12	26.01	34	100.00
MMEL1	exon3	1	2543566	2543643	ENST00000288709	ENSG00000142606	2543555	2543653	78	85.18	92	100.00
MMEL1	exon4	1	2542720	2542779	ENST00000288709	ENSG00000142606	2542709	2542789	17	25.21	37	100.00
MMEL1	exon5	1	2541109	2541270	ENST00000288709	ENSG00000142606	2541098	2541280	76	106.97	131	100.00
MMEL1	exon6	1	2540778	2540858	ENST00000288709	ENSG00000142606	2540767	2540868	22	34.77	40	100.00
MMEL1	exon7	1	2538413	2538508	ENST00000288709	ENSG00000142606	2538402	2538518	35	46.66	52	100.00
MMEL1	exon8	1	2537687	2537805	ENST00000288709	ENSG00000142606	2537676	2537815	26	42.44	50	100.00
MMEL1	exon9	1	2536997	2537062	ENST00000288709	ENSG00000142606	2536986	2537072	18	19.84	22	100.00
MMEL1	exon10	1	2535586	2535720	ENST00000288709	ENSG00000142606	2535575	2535730	33	42.52	63	100.00
MMEL1	exon11	1	2535323	2535412	ENST00000288709	ENSG00000142606	2535312	2535422	42	51.51	69	100.00
MMEL1	exon12	1	2530093	2530229	ENST00000288709	ENSG00000142606	2530082	2530239	66	88.14	109	100.00
MMEL1	exon13	1	2529646	2529739	ENST00000288709	ENSG00000142606	2529635	2529749	46	61.78	68	100.00
MMEL1	exon14	1	2528000	2528128	ENST00000288709	ENSG00000142606	2527989	2528138	8	13.16	17	100.00
MMEL1	exon15	1	2527448	2527546	ENST00000288709	ENSG00000142606	2527437	2527556	21	24.13	28	100.00
MMEL1	exon16	1	2526715	2526798	ENST00000288709	ENSG00000142606	2526704	2526808	17	18.92	26	100.00
MMEL1	exon17	1	2526229	2526332	ENST00000288709	ENSG00000142606	2526218	2526342	33	56.74	68	100.00
MMEL1	exon18	1	2525824	2525882	ENST00000288709	ENSG00000142606	2525813	2525892	30	38.06	44	100.00
MMEL1	exon19	1	2525253	2525372	ENST00000288709	ENSG00000142606	2525242	2525382	14	25.11	30	100.00
MMEL1	exon20	1	2524272	2524405	ENST00000288709	ENSG00000142606	2524261	2524415	40	54.49	63	100.00
MMEL1	exon21	1	2524094	2524159	ENST00000288709	ENSG00000142606	2524083	2524169	35	57.88	66	100.00
MMEL1	exon22	1	2523371	2523466	ENST00000288709	ENSG00000142606	2523360	2523476	19	23.84	29	100.00
MMEL1	exon23	1	2522996	2523072	ENST00000288709	ENSG00000142606	2522985	2523082	36	54.44	61	100.00
MMEL1	exon24	1	2522081	2522528	ENST00000288709	ENSG00000142606	2522421	2522538	18	20.38	23	100.00
NPHP4	exon1	1	5927800	5928435	ENST00000378161	ENSG00000131697	5927789	5927966	22	37.12	44	100.00
NPHP4	exon2	1	5927090	5927175	ENST00000378161	ENSG00000131697	5927079	5927185	30	44.25	49	100.00
NPHP4	exon3	1	5922871	5926518	ENST00000378161	ENSG00000131697	5923314	5923475	35	84.38	107	100.00
NPHP4	exon2	1	6029147	6029319	ENST00000478423	ENSG00000131697	6029136	6029329	5	34.21	52	100.00
NPHP4	exon3	1	6027359	6027423	ENST00000478423	ENSG00000131697	6027348	6027433	50	57.19	62	100.00
NPHP4	exon4	1	6021854	6022009	ENST00000478423	ENSG00000131697	6021843	6022019	28	55.30	76	100.00
NPHP4	exon5	1	6012760	6012896	ENST00000478423	ENSG00000131697	6012749	6012906	31	40.31	46	100.00
NPHP4	exon6	1	6008130	6008311	ENST00000478423	ENSG00000131697	6008119	6008321	10	32.39	48	100.00
NPHP4	exon7	1	6007164	6007290	ENST00000478423	ENSG00000131697	6007153	6007300	39	53.10	62	100.00
NPHP4	exon8	1	5993207	5993389	ENST00000478423	ENSG00000131697	5993196	5993399	2	18.39	29	100.00
NPHP4	exon9	1	5987709	5987847	ENST00000478423	ENSG00000131697	5987698	5987857	47	71.46	95	100.00
NPHP4	exon10	1	5965692	5965843	ENST00000478423	ENSG00000131697	5965681	5965853	31	46.72	58	100.00
NPHP4	exon11	1	5965352	5965543	ENST00000478423	ENSG00000131697	5965341	5965553	26	62.37	88	100.00
NPHP4	exon12	1	5964677	5964864	ENST00000478423	ENSG00000131697	5964666	5964874	12	29.06	40	100.00
NPHP4	exon13	1	5950928	5951088	ENST00000478423	ENSG00000131697	5950917	5951098	28	73.49	95	100.00
NPHP4	exon14	1	5947346	5947526	ENST00000478423	ENSG00000131697	5947335	5947536	24	47.56	63	100.00
NPHP4	exon15	1	5940174	5940299	ENST00000478423	ENSG00000131697	5940163	5940309	37	57.00	67	100.00
NPHP4	exon16	1	5937153	5937358	ENST00000478423	ENSG00000131697	5937142	5937368	6	14.34	21	100.00
NPHP4	exon17	1	5934934	5935160	ENST00000478423	ENSG00000131697	5934923	5935170	6	41.62	62	100.00
NPHP4	exon18	1	5934531	5934717	ENST00000478423	ENSG00000131697	5934520	5934727	47	58.13	68	100.00
NPHP4	exon19	1	5933312	5933395	ENST00000478423	ENSG00000131697	5933301	5933405	57	72.96	81	100.00
NPHP4	exon20	1	5927800	5927956	ENST00000478423	ENSG00000131697	5927789	5927966	22	37.12	44	100.00
NPHP4	exon21	1	5927090	5927175	ENST00000478423	ENSG00000131697	5927079	5927185	30	44.25	49	100.00
NPHP4	exon22	1	5926433	5926518	ENST00000478423	ENSG00000131697	5926422	5926528	24	25.92	28	100.00
NPHP4	exon23	1	5925162	5925333	ENST00000478423	ENSG00000131697	5925151	5925343	12	32.39	47	100.00
NPHP4	exon24	1	5924398	5924577	ENST00000478423	ENSG00000131697	5924387	5924587	11	20.82	30	100.00
NPHP4	exon25	1	5923950	5924093	ENST00000478423	ENSG00000131697	5923939	5924103	55	76.66	88	100.00
NPHP4	exon26	1	5922871	5923465	ENST00000478423	ENSG00000131697	5923314	5923475	35	84.38	107	100.00
NPHP4	exon1	1	5927090	5927712	ENST00000460696	ENSG00000131697	5927079	5927185	30	44.25	49	100.00
NPHP4	exon2	1	5924398	5926518	ENST00000460696	ENSG00000131697	5924387	5924587	11	20.82	30	100.00
NPHP4	exon3	1	5922871	5924093	ENST00000460696	ENSG00000131697	5923314	5923475	35	84.38	107	100.00
NPHP4	exon2	1	6046215	6046387	ENST00000489180	ENSG00000131697	6046204	6046359	43	55.28	62	100.00
NPHP4	exon3	1	6038330	6038473	ENST00000489180	ENSG00000131697	6038319	6038483	33	60.96	74	100.00
NPHP4	exon4	1	6029147	6029319	ENST00000489180	ENSG00000131697	6029136	6029329	5	34.21	52	100.00
NPHP4	exon5	1	6027359	6027423	ENST00000489180	ENSG00000131697	6027348	6027433	50	57.19	62	100.00
NPHP4	exon6	1	6021854	6022009	ENST00000489180	ENSG00000131697	6021843	6022019	28	55.30	76	100.00
NPHP4	exon7	1	6012760	6012896	ENST00000489180	ENSG00000131697	6012749	6012906	31	40.31	46	100.00
NPHP4	exon8	1	6008130	6008311	ENST00000489180	ENSG00000131697	6008119	6008321	10	32.39	48	100.00
NPHP4	exon9	1	6007164	6007290	ENST00000489180	ENSG00000131697	6007153	6007300	39	53.10	62	100.00
NPHP4	exon10	1	5993207	5993389	ENST00000489180	ENSG00000131697	5993196	5993399	2	18.39	29	100.00
NPHP4	exon11	1	5987709	5987847	ENST00000489180	ENSG00000131697	5987698	5987857	47	71.46	95	100.00
NPHP4	exon12	1	5969212	5969273	ENST00000489180	ENSG00000131697	5969201	5969283	44	54.56	59	100.00
NPHP4	exon13	1	5967175	5967282	ENST00000489180	ENSG00000131697	5967164	5967292	12	16.20	18	100.00
NPHP4	exon14	1	5965692	5965840	ENST00000489180	ENSG00000131697	5965681	5965853	31	46.72	58	100.00
NPHP4	exon15	1	5965352	5965543	ENST00000489180	ENSG00000131697	5965341	5965553	26	62.37	88	100.00
NPHP4	exon16	1	5964677	5964864	ENST00000489180	ENSG00000131697	5964666	5964874	12	29.06	40	100.00
NPHP4	exon17	1	5950928	5951088	ENST00000489180	ENSG00000131697	5950917	5951098	28	73.49	95	100.00
NPHP4	exon18	1	5947346	5947526	ENST00000489180	ENSG00000131697	5947335	5947536	24	47.56	63	100.00
NPHP4	exon19	1	5940174	5940299	ENST00000489180	ENSG00000131697	5940163	5940309	37	57.00	67	100.00
NPHP4	exon21	1	5937153	5937358	ENST00000489180	ENSG00000131697	5937142	5937368	6	14.34	21	100.00
NPHP4	exon24	1	5934934	5935160	ENST00000489180	ENSG00000131697	5934923	5935170	6	41.62	62	100.00
NPHP4	exon25	1	5934531	5934717	ENST00000489180	ENSG00000131697	5934520	5934727	47	58.13	68	100.00
NPHP4	exon26	1	5933312	5933395	ENST00000489180	ENSG00000131697	5933301	5933405	57	72.96	81	100.00
NPHP4	exon27	1	5927800	5927956	ENST00000489180	ENSG00000131697	5927789	5927966	22	37.12	44	100.00
NPHP4	exon28	1	5927090	5927175	ENST00000489180	ENSG00000131697	5927079	5927185	30	44.25	49	100.00
NPHP4	exon29	1	5926433	5926518	ENST00000489180	ENSG00000131697	5926422	5926528	24	25.92	28	100.00
NPHP4	exon30	1	5925162	5925333	ENST00000489180	ENSG00000131697	5925151	5925343	12	32.39	47	100.00
NPHP4	exon31	1	5924398	5924577	ENST00000489180	ENSG00000131697	5924387	5924587	11	20.82	30	100.00
NPHP4	exon32	1	5923950	5924093	ENST00000489180	ENSG00000131697	5923939	5924103	55	76.66	88	100.00
NPHP4	exon33	1	5922873	5923465	ENST00000489180	ENSG00000131697	5923314	5923475	35	84.38	107	100.00
NPHP4	exon2	1	6046215	6046387	ENST00000378156	ENSG00000131697	6046204	6046359	43	55.28	62	100.00
NPHP4	exon3	1	6038330	6038473	ENST00000378156	ENSG00000131697	6038319	6038483	33	60.96	74	100.00
NPHP4	exon4	1	6029147	6029319	ENST00000378156	ENSG00000131697	6029136	6029329	5	34.21	52	100.00
NPHP4	exon5	1	6027359	6027423	ENST00000378156	ENSG00000131697	6027348	6027433	50	57.19	62	100.00
NPHP4	exon6	1	6021854	6022009	ENST00000378156	ENSG00000131697	6021843	6022019	28	55.30	76	100.00
NPHP4	exon7	1	6012760	6012896	ENST00000378156	ENSG00000131697	6012749	6012906	31	40.31	46	100.00
NPHP4	exon8	1	6008130	6008311	ENST00000378156	ENSG00000131697	6008119	6008321	10	32.39	48	100.00
NPHP4	exon9	1	6007164	6007290	ENST00000378156	ENSG00000131697	6007153	6007300	39	53.10	62	100.00
NPHP4	exon10	1	5993207	5993389	ENST00000378156	ENSG00000131697	5993196	5993399	2	18.39	29	100.00
NPHP4	exon11	1	5987709	5987847	ENST00000378156	ENSG00000131697	5987698	5987857	47	71.46	95	100.00
NPHP4	exon12	1	5969212	5969273	ENST00000378156	ENSG00000131697	5969201	5969283	44	54.56	59	100.00
NPHP4	exon13	1	5967175	5967282	ENST00000378156	ENSG00000131697	5967164	5967292	12	16.20	18	100.00
NPHP4	exon14	1	5965692	5965843	ENST00000378156	ENSG00000131697	5965681	5965853	31	46.72	58	100.00
NPHP4	exon15	1	5965352	5965543	ENST00000378156	ENSG00000131697	5965341	5965553	26	62.37	88	100.00
NPHP4	exon16	1	5964677	5964864	ENST00000378156	ENSG00000131697	5964666	5964874	12	29.06	40	100.00
NPHP4	exon17	1	5950928	5951088	ENST00000378156	ENSG00000131697	5950917	5951098	28	73.49	95	100.00
NPHP4	exon18	1	5947346	5947526	ENST00000378156	ENSG00000131697	5947335	5947536	24	47.56	63	100.00
NPHP4	exon19	1	5940174	5940299	ENST00000378156	ENSG00000131697	5940163	5940309	37	57.00	67	100.00
NPHP4	exon20	1	5937153	5937358	ENST00000378156	ENSG00000131697	5937142	5937368	6	14.34	21	100.00
NPHP4	exon21	1	5934934	5935160	ENST00000378156	ENSG00000131697	5934923	5935170	6	41.62	62	100.00
NPHP4	exon22	1	5934531	5934717	ENST00000378156	ENSG00000131697	5934520	5934727	47	58.13	68	100.00
NPHP4	exon23	1	5933312	5933395	ENST00000378156	ENSG00000131697	5933301	5933405	57	72.96	81	100.00
NPHP4	exon24	1	5927800	5927956	ENST00000378156	ENSG00000131697	5927789	5927966	22	37.12	44	100.00
NPHP4	exon25	1	5927090	5927175	ENST00000378156	ENSG00000131697	5927079	5927185	30	44.25	49	100.00
NPHP4	exon26	1	5926433	5926518	ENST00000378156	ENSG00000131697	5926422	5926528	24	25.92	28	100.00
NPHP4	exon27	1	5925162	5925333	ENST00000378156	ENSG00000131697	5925151	5925343	12	32.39	47	100.00
NPHP4	exon28	1	5924398	5924577	ENST00000378156	ENSG00000131697	5924387	5924587	11	20.82	30	100.00
NPHP4	exon29	1	5923950	5924093	ENST00000378156	ENSG00000131697	5923939	5924103	55	76.66	88	100.00
NPHP4	exon30	1	5922878	5923465	ENST00000378156	ENSG00000131697	5923314	5923475	35	84.38	107	100.00
NPHP4	exon2	1	6046215	6046387	ENST00000378169	ENSG00000131697	6046204	6046359	43	55.28	62	100.00
NPHP4	exon3	1	6038330	6038473	ENST00000378169	ENSG00000131697	6038319	6038483	33	60.96	74	100.00
NPHP4	exon4	1	6029147	6029319	ENST00000378169	ENSG00000131697	6029136	6029329	5	34.21	52	100.00
NPHP4	exon5	1	6027359	6027423	ENST00000378169	ENSG00000131697	6027348	6027433	50	57.19	62	100.00
NPHP4	exon6	1	6021854	6022009	ENST00000378169	ENSG00000131697	6021843	6022019	28	55.30	76	100.00
NPHP4	exon7	1	6008130	6008311	ENST00000378169	ENSG00000131697	6008119	6008321	10	32.39	48	100.00
NPHP4	exon8	1	6007164	6007290	ENST00000378169	ENSG00000131697	6007153	6007300	39	53.10	62	100.00
NPHP4	exon9	1	5993207	5993389	ENST00000378169	ENSG00000131697	5993196	5993399	2	18.39	29	100.00
NPHP4	exon10	1	5987709	5987847	ENST00000378169	ENSG00000131697	5987698	5987857	47	71.46	95	100.00
NPHP4	exon11	1	5965692	5965840	ENST00000378169	ENSG00000131697	5965681	5965853	31	46.72	58	100.00
NPHP4	exon12	1	5965352	5965543	ENST00000378169	ENSG00000131697	5965341	5965553	26	62.37	88	100.00
NPHP4	exon13	1	5964677	5964864	ENST00000378169	ENSG00000131697	5964666	5964874	12	29.06	40	100.00
NPHP4	exon14	1	5950928	5951088	ENST00000378169	ENSG00000131697	5950917	5951098	28	73.49	95	100.00
NPHP4	exon15	1	5947346	5947526	ENST00000378169	ENSG00000131697	5947335	5947536	24	47.56	63	100.00
NPHP4	exon16	1	5940174	5940299	ENST00000378169	ENSG00000131697	5940163	5940309	37	57.00	67	100.00
NPHP4	exon17	1	5937153	5937358	ENST00000378169	ENSG00000131697	5937142	5937368	6	14.34	21	100.00
NPHP4	exon18	1	5934934	5935160	ENST00000378169	ENSG00000131697	5934923	5935170	6	41.62	62	100.00
NPHP4	exon19	1	5934531	5934717	ENST00000378169	ENSG00000131697	5934520	5934727	47	58.13	68	100.00
NPHP4	exon20	1	5933312	5933395	ENST00000378169	ENSG00000131697	5933301	5933405	57	72.96	81	100.00
NPHP4	exon21	1	5927800	5927956	ENST00000378169	ENSG00000131697	5927789	5927966	22	37.12	44	100.00
NPHP4	exon22	1	5927090	5927175	ENST00000378169	ENSG00000131697	5927079	5927185	30	44.25	49	100.00
NPHP4	exon23	1	5926433	5926518	ENST00000378169	ENSG00000131697	5926422	5926528	24	25.92	28	100.00
NPHP4	exon24	1	5925162	5925333	ENST00000378169	ENSG00000131697	5925151	5925343	12	32.39	47	100.00
NPHP4	exon25	1	5924398	5924577	ENST00000378169	ENSG00000131697	5924387	5924587	11	20.82	30	100.00
NPHP4	exon26	1	5923950	5924093	ENST00000378169	ENSG00000131697	5923939	5924103	55	76.66	88	100.00
NPHP4	exon27	1	5923325	5923465	ENST00000378169	ENSG00000131697	5923314	5923475	35	84.38	107	100.00
NPHP4	exon1	1	5933312	5933901	ENST00000468253	ENSG00000131697	5933301	5933405	57	72.96	81	100.00
NPHP4	exon2	1	5927800	5927956	ENST00000468253	ENSG00000131697	5927789	5927966	22	37.12	44	100.00
NPHP4	exon3	1	5927142	5927175	ENST00000468253	ENSG00000131697	5927079	5927185	30	44.25	49	100.00
NPHP4	exon1	1	5937153	5937526	ENST00000506941	ENSG00000131697	5937142	5937368	6	14.34	21	100.00
NPHP4	exon2	1	5934965	5935160	ENST00000506941	ENSG00000131697	5934923	5935170	6	41.62	62	100.00
NPHP4	exon1	1	5940174	5942909	ENST00000470763	ENSG00000131697	5940163	5940309	37	57.00	67	100.00
NPHP4	exon2	1	5936939	5937358	ENST00000470763	ENSG00000131697	5937142	5937368	6	14.34	21	100.00
NPHP4	exon1	1	5965352	5965384	ENST00000466897	ENSG00000131697	5965341	5965553	26	62.37	88	100.00
NPHP4	exon2	1	5964677	5964864	ENST00000466897	ENSG00000131697	5964666	5964874	12	29.06	40	100.00
NPHP4	exon3	1	5950928	5951088	ENST00000466897	ENSG00000131697	5950917	5951098	28	73.49	95	100.00
NPHP4	exon5	1	5947346	5947526	ENST00000466897	ENSG00000131697	5947335	5947536	24	47.56	63	100.00
TP73	exon2	1	3598897	3598994	ENST00000378295	ENSG00000078900	3598919	3599004	14	19.49	23	100.00
TP73	exon3	1	3599624	3599744	ENST00000378295	ENSG00000078900	3599613	3599754	40	63.20	75	100.00
TP73	exon4	1	3624113	3624355	ENST00000378295	ENSG00000078900	3624102	3624365	35	57.39	79	100.00
TP73	exon5	1	3638585	3638771	ENST00000378295	ENSG00000078900	3638574	3638781	63	93.93	118	100.00
TP73	exon6	1	3639918	3640033	ENST00000378295	ENSG00000078900	3639907	3640043	41	63.82	74	100.00
TP73	exon7	1	3643679	3643788	ENST00000378295	ENSG00000078900	3643668	3643798	27	33.04	39	100.00
TP73	exon8	1	3644192	3644334	ENST00000378295	ENSG00000078900	3644181	3644344	76	94.17	108	100.00
TP73	exon9	1	3644693	3644781	ENST00000378295	ENSG00000078900	3644682	3644791	42	54.82	60	100.00
TP73	exon10	1	3645891	3646012	ENST00000378295	ENSG00000078900	3645880	3646022	40	53.88	61	100.00
TP73	exon11	1	3646564	3646712	ENST00000378295	ENSG00000078900	3646553	3646722	20	39.49	54	100.00
TP73	exon12	1	3647491	3647629	ENST00000378295	ENSG00000078900	3647480	3647639	60	78.35	92	100.00
TP73	exon13	1	3648027	3648120	ENST00000378295	ENSG00000078900	3648016	3648130	33	47.86	53	100.00
TP73	exon14	1	3649311	3652765	ENST00000378295	ENSG00000078900	3649300	3649650	43	69.99	96	100.00
TP73	exon2	1	3598897	3598994	ENST00000354437	ENSG00000078900	3598919	3599004	14	19.49	23	100.00
TP73	exon3	1	3599624	3599744	ENST00000354437	ENSG00000078900	3599613	3599754	40	63.20	75	100.00
TP73	exon4	1	3624113	3624355	ENST00000354437	ENSG00000078900	3624102	3624365	35	57.39	79	100.00
TP73	exon5	1	3638585	3638771	ENST00000354437	ENSG00000078900	3638574	3638781	63	93.93	118	100.00
TP73	exon6	1	3639918	3640033	ENST00000354437	ENSG00000078900	3639907	3640043	41	63.82	74	100.00
TP73	exon7	1	3643679	3643788	ENST00000354437	ENSG00000078900	3643668	3643798	27	33.04	39	100.00
TP73	exon8	1	3644192	3644334	ENST00000354437	ENSG00000078900	3644181	3644344	76	94.17	108	100.00
TP73	exon9	1	3644693	3644781	ENST00000354437	ENSG00000078900	3644682	3644791	42	54.82	60	100.00
TP73	exon10	1	3645891	3646012	ENST00000354437	ENSG00000078900	3645880	3646022	40	53.88	61	100.00
TP73	exon11	1	3646564	3646712	ENST00000354437	ENSG00000078900	3646553	3646722	20	39.49	54	100.00
TP73	exon12	1	3647491	3647629	ENST00000354437	ENSG00000078900	3647480	3647639	60	78.35	92	100.00
TP73	exon13	1	3649311	3649856	ENST00000354437	ENSG00000078900	3649300	3649650	43	69.99	96	100.00
TP73	exon1	1	3607236	3607508	ENST00000378285	ENSG00000078900	3607459	3607518	24	30.86	36	100.00
TP73	exon2	1	3624113	3624355	ENST00000378285	ENSG00000078900	3624102	3624365	35	57.39	79	100.00
TP73	exon3	1	3638585	3638771	ENST00000378285	ENSG00000078900	3638574	3638781	63	93.93	118	100.00
TP73	exon4	1	3639918	3640033	ENST00000378285	ENSG00000078900	3639907	3640043	41	63.82	74	100.00
TP73	exon5	1	3643679	3643788	ENST00000378285	ENSG00000078900	3643668	3643798	27	33.04	39	100.00
TP73	exon6	1	3644192	3644334	ENST00000378285	ENSG00000078900	3644181	3644344	76	94.17	108	100.00
TP73	exon7	1	3644693	3644781	ENST00000378285	ENSG00000078900	3644682	3644791	42	54.82	60	100.00
TP73	exon8	1	3645891	3646012	ENST00000378285	ENSG00000078900	3645880	3646022	40	53.88	61	100.00
TP73	exon9	1	3646564	3646712	ENST00000378285	ENSG00000078900	3646553	3646722	20	39.49	54	100.00
TP73	exon10	1	3647491	3647629	ENST00000378285	ENSG00000078900	3647480	3647639	60	78.35	92	100.00
TP73	exon11	1	3649311	3649856	ENST00000378285	ENSG00000078900	3649300	3649650	43	69.99	96	100.00
TP73	exon1	1	3607236	3607508	ENST00000378280	ENSG00000078900	3607459	3607518	24	30.86	36	100.00
TP73	exon2	1	3624113	3624355	ENST00000378280	ENSG00000078900	3624102	3624365	35	57.39	79	100.00
TP73	exon3	1	3638585	3638771	ENST00000378280	ENSG00000078900	3638574	3638781	63	93.93	118	100.00
TP73	exon4	1	3639918	3640033	ENST00000378280	ENSG00000078900	3639907	3640043	41	63.82	74	100.00
TP73	exon5	1	3643679	3643788	ENST00000378280	ENSG00000078900	3643668	3643798	27	33.04	39	100.00
TP73	exon6	1	3644192	3644334	ENST00000378280	ENSG00000078900	3644181	3644344	76	94.17	108	100.00
TP73	exon7	1	3644693	3644781	ENST00000378280	ENSG00000078900	3644682	3644791	42	54.82	60	100.00
TP73	exon8	1	3645891	3646012	ENST00000378280	ENSG00000078900	3645880	3646022	40	53.88	61	100.00
TP73	exon9	1	3647491	3647629	ENST00000378280	ENSG00000078900	3647480	3647639	60	78.35	92	100.00
TP73	exon10	1	3648027	3648120	ENST00000378280	ENSG00000078900	3648016	3648130	33	47.86	53	100.00
TP73	exon11	1	3649311	3649856	ENST00000378280	ENSG00000078900	3649300	3649650	43	69.99	96	100.00
TP73	exon1	1	3607236	3607508	ENST00000378288	ENSG00000078900	3607459	3607518	24	30.86	36	100.00
TP73	exon2	1	3624113	3624355	ENST00000378288	ENSG00000078900	3624102	3624365	35	57.39	79	100.00
TP73	exon3	1	3638585	3638771	ENST00000378288	ENSG00000078900	3638574	3638781	63	93.93	118	100.00
TP73	exon4	1	3639918	3640033	ENST00000378288	ENSG00000078900	3639907	3640043	41	63.82	74	100.00
TP73	exon5	1	3643679	3643788	ENST00000378288	ENSG00000078900	3643668	3643798	27	33.04	39	100.00
TP73	exon6	1	3644192	3644334	ENST00000378288	ENSG00000078900	3644181	3644344	76	94.17	108	100.00
TP73	exon7	1	3644693	3644781	ENST00000378288	ENSG00000078900	3644682	3644791	42	54.82	60	100.00
TP73	exon8	1	3645891	3646012	ENST00000378288	ENSG00000078900	3645880	3646022	40	53.88	61	100.00
TP73	exon9	1	3646564	3646712	ENST00000378288	ENSG00000078900	3646553	3646722	20	39.49	54	100.00
TP73	exon10	1	3647491	3647629	ENST00000378288	ENSG00000078900	3647480	3647639	60	78.35	92	100.00
TP73	exon11	1	3648027	3648120	ENST00000378288	ENSG00000078900	3648016	3648130	33	47.86	53	100.00
TP73	exon12	1	3649311	3652765	ENST00000378288	ENSG00000078900	3649300	3649650	43	69.99	96	100.00
TP73	exon2	1	3598897	3598994	ENST00000357733	ENSG00000078900	3598919	3599004	14	19.49	23	100.00
TP73	exon3	1	3599624	3599744	ENST00000357733	ENSG00000078900	3599613	3599754	40	63.20	75	100.00
TP73	exon4	1	3624113	3624355	ENST00000357733	ENSG00000078900	3624102	3624365	35	57.39	79	100.00
TP73	exon5	1	3638585	3638771	ENST00000357733	ENSG00000078900	3638574	3638781	63	93.93	118	100.00
TP73	exon6	1	3639918	3640033	ENST00000357733	ENSG00000078900	3639907	3640043	41	63.82	74	100.00
TP73	exon7	1	3643679	3643788	ENST00000357733	ENSG00000078900	3643668	3643798	27	33.04	39	100.00
TP73	exon8	1	3644192	3644334	ENST00000357733	ENSG00000078900	3644181	3644344	76	94.17	108	100.00
TP73	exon9	1	3644693	3644781	ENST00000357733	ENSG00000078900	3644682	3644791	42	54.82	60	100.00
TP73	exon10	1	3645891	3646012	ENST00000357733	ENSG00000078900	3645880	3646022	40	53.88	61	100.00
TP73	exon11	1	3647491	3647629	ENST00000357733	ENSG00000078900	3647480	3647639	60	78.35	92	100.00
TP73	exon12	1	3649311	3650467	ENST00000357733	ENSG00000078900	3649300	3649650	43	69.99	96	100.00
TP73	exon2	1	3598897	3598994	ENST00000346387	ENSG00000078900	3598919	3599004	14	19.49	23	100.00
TP73	exon3	1	3599624	3599744	ENST00000346387	ENSG00000078900	3599613	3599754	40	63.20	75	100.00
TP73	exon4	1	3624113	3624355	ENST00000346387	ENSG00000078900	3624102	3624365	35	57.39	79	100.00
TP73	exon5	1	3638585	3638771	ENST00000346387	ENSG00000078900	3638574	3638781	63	93.93	118	100.00
TP73	exon6	1	3639918	3640033	ENST00000346387	ENSG00000078900	3639907	3640043	41	63.82	74	100.00
TP73	exon7	1	3643679	3643788	ENST00000346387	ENSG00000078900	3643668	3643798	27	33.04	39	100.00
TP73	exon8	1	3644192	3644334	ENST00000346387	ENSG00000078900	3644181	3644344	76	94.17	108	100.00
TP73	exon9	1	3644693	3644781	ENST00000346387	ENSG00000078900	3644682	3644791	42	54.82	60	100.00
TP73	exon10	1	3645891	3646012	ENST00000346387	ENSG00000078900	3645880	3646022	40	53.88	61	100.00
TP73	exon11	1	3648027	3648120	ENST00000346387	ENSG00000078900	3648016	3648130	33	47.86	53	100.00
TP73	exon12	1	3649311	3650467	ENST00000346387	ENSG00000078900	3649300	3649650	43	69.99	96	100.00
TP73	exon2	1	3624113	3624355	ENST00000378290	ENSG00000078900	3624102	3624365	35	57.39	79	100.00
TP73	exon3	1	3638585	3638771	ENST00000378290	ENSG00000078900	3638574	3638781	63	93.93	118	100.00
TP73	exon4	1	3639918	3640033	ENST00000378290	ENSG00000078900	3639907	3640043	41	63.82	74	100.00
TP73	exon5	1	3643679	3643788	ENST00000378290	ENSG00000078900	3643668	3643798	27	33.04	39	100.00
TP73	exon6	1	3644192	3644334	ENST00000378290	ENSG00000078900	3644181	3644344	76	94.17	108	100.00
TP73	exon7	1	3644693	3644781	ENST00000378290	ENSG00000078900	3644682	3644791	42	54.82	60	100.00
TP73	exon8	1	3645891	3646012	ENST00000378290	ENSG00000078900	3645880	3646022	40	53.88	61	100.00
TP73	exon9	1	3646564	3646712	ENST00000378290	ENSG00000078900	3646553	3646722	20	39.49	54	100.00
TP73	exon10	1	3647491	3647629	ENST00000378290	ENSG00000078900	3647480	3647639	60	78.35	92	100.00
TP73	exon11	1	3648027	3648120	ENST00000378290	ENSG00000078900	3648016	3648130	33	47.86	53	100.00
TP73	exon12	1	3649311	3649655	ENST00000378290	ENSG00000078900	3649300	3649650	43	69.99	96	100.00
KCNAB2	exon2	1	6100577	6100705	ENST00000378111	ENSG00000069424	6100618	6100715	26	40.05	45	100.00
KCNAB2	exon3	1	6101891	6101932	ENST00000378111	ENSG00000069424	6101880	6101942	94	97.81	102	100.00
KCNAB2	exon4	1	6132815	6132858	ENST00000378111	ENSG00000069424	6132804	6132868	61	71.36	77	100.00
KCNAB2	exon5	1	6133793	6133830	ENST00000378111	ENSG00000069424	6133782	6133840	55	69.47	76	100.00
KCNAB2	exon6	1	6142255	6142334	ENST00000378111	ENSG00000069424	6142244	6142344	30	42.92	50	100.00
KCNAB2	exon7	1	6145264	6145308	ENST00000378111	ENSG00000069424	6145253	6145318	59	70.97	80	100.00
KCNAB2	exon2	1	6100577	6100705	ENST00000378097	ENSG00000069424	6100618	6100715	26	40.05	45	100.00
KCNAB2	exon3	1	6101891	6101932	ENST00000378097	ENSG00000069424	6101880	6101942	94	97.81	102	100.00
KCNAB2	exon4	1	6132815	6132858	ENST00000378097	ENSG00000069424	6132804	6132868	61	71.36	77	100.00
KCNAB2	exon5	1	6133793	6133830	ENST00000378097	ENSG00000069424	6133782	6133840	55	69.47	76	100.00
KCNAB2	exon6	1	6142255	6142334	ENST00000378097	ENSG00000069424	6142244	6142344	30	42.92	50	100.00
KCNAB2	exon7	1	6145264	6145308	ENST00000378097	ENSG00000069424	6145253	6145318	59	70.97	80	100.00
KCNAB2	exon8	1	6147527	6147571	ENST00000378097	ENSG00000069424	6147516	6147581	65	73.82	87	100.00
KCNAB2	exon9	1	6149068	6149111	ENST00000378097	ENSG00000069424	6149057	6149121	50	57.33	63	100.00
KCNAB2	exon10	1	6150449	6150535	ENST00000378097	ENSG00000069424	6150438	6150545	40	53.17	58	100.00
KCNAB2	exon11	1	6154460	6154545	ENST00000378097	ENSG00000069424	6154449	6154555	42	57.44	70	100.00
KCNAB2	exon12	1	6155383	6155503	ENST00000378097	ENSG00000069424	6155372	6155513	35	43.06	52	100.00
KCNAB2	exon13	1	6155590	6155684	ENST00000378097	ENSG00000069424	6155579	6155694	32	41.39	48	100.00
KCNAB2	exon14	1	6156696	6156816	ENST00000378097	ENSG00000069424	6156685	6156826	30	65.57	81	100.00
KCNAB2	exon15	1	6157329	6157417	ENST00000378097	ENSG00000069424	6157318	6157427	52	85.12	98	100.00
KCNAB2	exon16	1	6158545	6161253	ENST00000378097	ENSG00000069424	6158534	6158641	36	49.85	55	100.00
KCNAB2	exon2	1	6100577	6100705	ENST00000378092	ENSG00000069424	6100618	6100715	26	40.05	45	100.00
KCNAB2	exon3	1	6132815	6132858	ENST00000378092	ENSG00000069424	6132804	6132868	61	71.36	77	100.00
KCNAB2	exon4	1	6133793	6133830	ENST00000378092	ENSG00000069424	6133782	6133840	55	69.47	76	100.00
KCNAB2	exon5	1	6142255	6142334	ENST00000378092	ENSG00000069424	6142244	6142344	30	42.92	50	100.00
KCNAB2	exon6	1	6145264	6145308	ENST00000378092	ENSG00000069424	6145253	6145318	59	70.97	80	100.00
KCNAB2	exon7	1	6147527	6147571	ENST00000378092	ENSG00000069424	6147516	6147581	65	73.82	87	100.00
KCNAB2	exon8	1	6149068	6149111	ENST00000378092	ENSG00000069424	6149057	6149121	50	57.33	63	100.00
KCNAB2	exon9	1	6150449	6150535	ENST00000378092	ENSG00000069424	6150438	6150545	40	53.17	58	100.00
KCNAB2	exon10	1	6154460	6154545	ENST00000378092	ENSG00000069424	6154449	6154555	42	57.44	70	100.00
KCNAB2	exon11	1	6155383	6155503	ENST00000378092	ENSG00000069424	6155372	6155513	35	43.06	52	100.00
KCNAB2	exon12	1	6155590	6155684	ENST00000378092	ENSG00000069424	6155579	6155694	32	41.39	48	100.00
KCNAB2	exon13	1	6156696	6156816	ENST00000378092	ENSG00000069424	6156685	6156826	30	65.57	81	100.00
KCNAB2	exon14	1	6157329	6157417	ENST00000378092	ENSG00000069424	6157318	6157427	52	85.12	98	100.00
KCNAB2	exon15	1	6158545	6158634	ENST00000378092	ENSG00000069424	6158534	6158641	36	49.85	55	100.00
KCNAB2	exon2	1	6100577	6100705	ENST00000478098	ENSG00000069424	6100618	6100715	26	40.05	45	100.00
KCNAB2	exon3	1	6101891	6101932	ENST00000478098	ENSG00000069424	6101880	6101942	94	97.81	102	100.00
KCNAB2	exon4	1	6132815	6132858	ENST00000478098	ENSG00000069424	6132804	6132868	61	71.36	77	100.00
KCNAB2	exon5	1	6133793	6133907	ENST00000478098	ENSG00000069424	6133782	6133840	55	69.47	76	100.00
KCNAB2	exon3	1	6100577	6100705	ENST00000445501	ENSG00000069424	6100618	6100715	26	40.05	45	100.00
KCNAB2	exon4	1	6101891	6101932	ENST00000445501	ENSG00000069424	6101880	6101942	94	97.81	102	100.00
KCNAB2	exon5	1	6132815	6132850	ENST00000445501	ENSG00000069424	6132804	6132868	61	71.36	77	100.00
KCNAB2	exon2	1	6100577	6100705	ENST00000428161	ENSG00000069424	6100618	6100715	26	40.05	45	100.00
KCNAB2	exon3	1	6132815	6132858	ENST00000428161	ENSG00000069424	6132804	6132868	61	71.36	77	100.00
KCNAB2	exon4	1	6133793	6133830	ENST00000428161	ENSG00000069424	6133782	6133840	55	69.47	76	100.00
KCNAB2	exon5	1	6142255	6142334	ENST00000428161	ENSG00000069424	6142244	6142344	30	42.92	50	100.00
KCNAB2	exon6	1	6145264	6145308	ENST00000428161	ENSG00000069424	6145253	6145318	59	70.97	80	100.00
KCNAB2	exon7	1	6147527	6147571	ENST00000428161	ENSG00000069424	6147516	6147581	65	73.82	87	100.00
KCNAB2	exon8	1	6149068	6149111	ENST00000428161	ENSG00000069424	6149057	6149121	50	57.33	63	100.00
KCNAB2	exon9	1	6150449	6150535	ENST00000428161	ENSG00000069424	6150438	6150545	40	53.17	58	100.00
KCNAB2	exon10	1	6154460	6154545	ENST00000428161	ENSG00000069424	6154449	6154555	42	57.44	70	100.00
KCNAB2	exon11	1	6155383	6155503	ENST00000428161	ENSG00000069424	6155372	6155513	35	43.06	52	100.00
KCNAB2	exon12	1	6155590	6155685	ENST00000428161	ENSG00000069424	6155579	6155694	32	41.39	48	100.00
KCNAB2	exon2	1	6100577	6100705	ENST00000389632	ENSG00000069424	6100618	6100715	26	40.05	45	100.00
KCNAB2	exon3	1	6101891	6101932	ENST00000389632	ENSG00000069424	6101880	6101942	94	97.81	102	100.00
KCNAB2	exon4	1	6132815	6132858	ENST00000389632	ENSG00000069424	6132804	6132868	61	71.36	77	100.00
KCNAB2	exon5	1	6133793	6133830	ENST00000389632	ENSG00000069424	6133782	6133840	55	69.47	76	100.00
KCNAB2	exon6	1	6142255	6142334	ENST00000389632	ENSG00000069424	6142244	6142344	30	42.92	50	100.00
KCNAB2	exon7	1	6145264	6145308	ENST00000389632	ENSG00000069424	6145253	6145318	59	70.97	80	100.00
KCNAB2	exon8	1	6147527	6147571	ENST00000389632	ENSG00000069424	6147516	6147581	65	73.82	87	100.00
KCNAB2	exon9	1	6149068	6149111	ENST00000389632	ENSG00000069424	6149057	6149121	50	57.33	63	100.00
KCNAB2	exon10	1	6150449	6150535	ENST00000389632	ENSG00000069424	6150438	6150545	40	53.17	58	100.00
KCNAB2	exon11	1	6154460	6154545	ENST00000389632	ENSG00000069424	6154449	6154555	42	57.44	70	100.00
KCNAB2	exon12	1	6155383	6155503	ENST00000389632	ENSG00000069424	6155372	6155513	35	43.06	52	100.00
KCNAB2	exon13	1	6155590	6155641	ENST00000389632	ENSG00000069424	6155579	6155694	32	41.39	48	100.00
KCNAB2	exon2	1	6100577	6100705	ENST00000435937	ENSG00000069424	6100618	6100715	26	40.05	45	100.00
KCNAB2	exon3	1	6132815	6132858	ENST00000435937	ENSG00000069424	6132804	6132868	61	71.36	77	100.00
KCNAB2	exon4	1	6133793	6133830	ENST00000435937	ENSG00000069424	6133782	6133840	55	69.47	76	100.00
KCNAB2	exon5	1	6142255	6142334	ENST00000435937	ENSG00000069424	6142244	6142344	30	42.92	50	100.00
KCNAB2	exon6	1	6145264	6145309	ENST00000435937	ENSG00000069424	6145253	6145318	59	70.97	80	100.00
KCNAB2	exon2	1	6100577	6100705	ENST00000164247	ENSG00000069424	6100618	6100715	26	40.05	45	100.00
KCNAB2	exon3	1	6101891	6101932	ENST00000164247	ENSG00000069424	6101880	6101942	94	97.81	102	100.00
KCNAB2	exon4	1	6132815	6132858	ENST00000164247	ENSG00000069424	6132804	6132868	61	71.36	77	100.00
KCNAB2	exon5	1	6133793	6133830	ENST00000164247	ENSG00000069424	6133782	6133840	55	69.47	76	100.00
KCNAB2	exon6	1	6142255	6142334	ENST00000164247	ENSG00000069424	6142244	6142344	30	42.92	50	100.00
KCNAB2	exon7	1	6145264	6145308	ENST00000164247	ENSG00000069424	6145253	6145318	59	70.97	80	100.00
KCNAB2	exon8	1	6147527	6147571	ENST00000164247	ENSG00000069424	6147516	6147581	65	73.82	87	100.00
KCNAB2	exon9	1	6149068	6149111	ENST00000164247	ENSG00000069424	6149057	6149121	50	57.33	63	100.00
KCNAB2	exon10	1	6150449	6150535	ENST00000164247	ENSG00000069424	6150438	6150545	40	53.17	58	100.00
KCNAB2	exon11	1	6154460	6154545	ENST00000164247	ENSG00000069424	6154449	6154555	42	57.44	70	100.00
KCNAB2	exon12	1	6155383	6155503	ENST00000164247	ENSG00000069424	6155372	6155513	35	43.06	52	100.00
KCNAB2	exon13	1	6155590	6155684	ENST00000164247	ENSG00000069424	6155579	6155694	32	41.39	48	100.00
KCNAB2	exon14	1	6156696	6156816	ENST00000164247	ENSG00000069424	6156685	6156826	30	65.57	81	100.00
KCNAB2	exon15	1	6157329	6157417	ENST00000164247	ENSG00000069424	6157318	6157427	52	85.12	98	100.00
KCNAB2	exon16	1	6158545	6161239	ENST00000164247	ENSG00000069424	6158534	6158641	36	49.85	55	100.00
KCNAB2	exon2	1	6100577	6100705	ENST00000459822	ENSG00000069424	6100618	6100715	26	40.05	45	100.00
KCNAB2	exon1	1	6132807	6132858	ENST00000472700	ENSG00000069424	6132804	6132868	61	71.36	77	100.00
KCNAB2	exon2	1	6133793	6133830	ENST00000472700	ENSG00000069424	6133782	6133840	55	69.47	76	100.00
KCNAB2	exon3	1	6142255	6142334	ENST00000472700	ENSG00000069424	6142244	6142344	30	42.92	50	100.00
KCNAB2	exon4	1	6145264	6145308	ENST00000472700	ENSG00000069424	6145253	6145318	59	70.97	80	100.00
KCNAB2	exon1	1	6145260	6145308	ENST00000462676	ENSG00000069424	6145253	6145318	59	70.97	80	100.00
KCNAB2	exon1	1	6156316	6156816	ENST00000481789	ENSG00000069424	6156685	6156826	30	65.57	81	100.00
KCNAB2	exon2	1	6157329	6157417	ENST00000481789	ENSG00000069424	6157318	6157427	52	85.12	98	100.00
KCNAB2	exon3	1	6158545	6158870	ENST00000481789	ENSG00000069424	6158534	6158641	36	49.85	55	100.00
KCNAB2	exon2	1	6100577	6100705	ENST00000378087	ENSG00000069424	6100618	6100715	26	40.05	45	100.00
KCNAB2	exon3	1	6101891	6101932	ENST00000378087	ENSG00000069424	6101880	6101942	94	97.81	102	100.00
KCNAB2	exon4	1	6132815	6132858	ENST00000378087	ENSG00000069424	6132804	6132868	61	71.36	77	100.00
KCNAB2	exon5	1	6133793	6133830	ENST00000378087	ENSG00000069424	6133782	6133840	55	69.47	76	100.00
KCNAB2	exon6	1	6142255	6142334	ENST00000378087	ENSG00000069424	6142244	6142344	30	42.92	50	100.00
KCNAB2	exon7	1	6145264	6145308	ENST00000378087	ENSG00000069424	6145253	6145318	59	70.97	80	100.00
KCNAB2	exon2	1	6100577	6100705	ENST00000341524	ENSG00000069424	6100618	6100715	26	40.05	45	100.00
KCNAB2	exon3	1	6101891	6101932	ENST00000341524	ENSG00000069424	6101880	6101942	94	97.81	102	100.00
KCNAB2	exon4	1	6132815	6132858	ENST00000341524	ENSG00000069424	6132804	6132868	61	71.36	77	100.00
KCNAB2	exon5	1	6133793	6133830	ENST00000341524	ENSG00000069424	6133782	6133840	55	69.47	76	100.00
KCNAB2	exon6	1	6142255	6142334	ENST00000341524	ENSG00000069424	6142244	6142344	30	42.92	50	100.00
KCNAB2	exon7	1	6145264	6145308	ENST00000341524	ENSG00000069424	6145253	6145318	59	70.97	80	100.00
KCNAB2	exon8	1	6147527	6147571	ENST00000341524	ENSG00000069424	6147516	6147581	65	73.82	87	100.00
KCNAB2	exon9	1	6149068	6149111	ENST00000341524	ENSG00000069424	6149057	6149121	50	57.33	63	100.00
KCNAB2	exon10	1	6150449	6150535	ENST00000341524	ENSG00000069424	6150438	6150545	40	53.17	58	100.00
KCNAB2	exon11	1	6154460	6154545	ENST00000341524	ENSG00000069424	6154449	6154555	42	57.44	70	100.00
KCNAB2	exon12	1	6155383	6155503	ENST00000341524	ENSG00000069424	6155372	6155513	35	43.06	52	100.00
KCNAB2	exon13	1	6155590	6155684	ENST00000341524	ENSG00000069424	6155579	6155694	32	41.39	48	100.00
KCNAB2	exon14	1	6156696	6156816	ENST00000341524	ENSG00000069424	6156685	6156826	30	65.57	81	100.00
KCNAB2	exon15	1	6157329	6157417	ENST00000341524	ENSG00000069424	6157318	6157427	52	85.12	98	100.00
KCNAB2	exon16	1	6158545	6160523	ENST00000341524	ENSG00000069424	6158534	6158641	36	49.85	55	100.00
KCNAB2	exon2	1	6100577	6100705	ENST00000352527	ENSG00000069424	6100618	6100715	26	40.05	45	100.00
KCNAB2	exon3	1	6132815	6132858	ENST00000352527	ENSG00000069424	6132804	6132868	61	71.36	77	100.00
KCNAB2	exon4	1	6133793	6133830	ENST00000352527	ENSG00000069424	6133782	6133840	55	69.47	76	100.00
KCNAB2	exon5	1	6142255	6142334	ENST00000352527	ENSG00000069424	6142244	6142344	30	42.92	50	100.00
KCNAB2	exon6	1	6145264	6145308	ENST00000352527	ENSG00000069424	6145253	6145318	59	70.97	80	100.00
KCNAB2	exon7	1	6147527	6147571	ENST00000352527	ENSG00000069424	6147516	6147581	65	73.82	87	100.00
KCNAB2	exon8	1	6149068	6149111	ENST00000352527	ENSG00000069424	6149057	6149121	50	57.33	63	100.00
KCNAB2	exon9	1	6150449	6150535	ENST00000352527	ENSG00000069424	6150438	6150545	40	53.17	58	100.00
KCNAB2	exon10	1	6154460	6154545	ENST00000352527	ENSG00000069424	6154449	6154555	42	57.44	70	100.00
KCNAB2	exon11	1	6155383	6155503	ENST00000352527	ENSG00000069424	6155372	6155513	35	43.06	52	100.00
KCNAB2	exon12	1	6155590	6155684	ENST00000352527	ENSG00000069424	6155579	6155694	32	41.39	48	100.00
KCNAB2	exon13	1	6156696	6156816	ENST00000352527	ENSG00000069424	6156685	6156826	30	65.57	81	100.00
KCNAB2	exon14	1	6157329	6157417	ENST00000352527	ENSG00000069424	6157318	6157427	52	85.12	98	100.00
KCNAB2	exon15	1	6158545	6160523	ENST00000352527	ENSG00000069424	6158534	6158641	36	49.85	55	100.00
KCNAB2	exon2	1	6111571	6111814	ENST00000378083	ENSG00000069424	6111586	6111824	40	89.09	118	100.00
KCNAB2	exon3	1	6132815	6132858	ENST00000378083	ENSG00000069424	6132804	6132868	61	71.36	77	100.00
KCNAB2	exon4	1	6133793	6133830	ENST00000378083	ENSG00000069424	6133782	6133840	55	69.47	76	100.00
KCNAB2	exon5	1	6142255	6142334	ENST00000378083	ENSG00000069424	6142244	6142344	30	42.92	50	100.00
KCNAB2	exon6	1	6145264	6145308	ENST00000378083	ENSG00000069424	6145253	6145318	59	70.97	80	100.00
KCNAB2	exon7	1	6147527	6147571	ENST00000378083	ENSG00000069424	6147516	6147581	65	73.82	87	100.00
KCNAB2	exon8	1	6149068	6149111	ENST00000378083	ENSG00000069424	6149057	6149121	50	57.33	63	100.00
KCNAB2	exon9	1	6150449	6150535	ENST00000378083	ENSG00000069424	6150438	6150545	40	53.17	58	100.00
KCNAB2	exon10	1	6151323	6151367	ENST00000378083	ENSG00000069424	6151312	6151377	44	49.77	57	100.00
KCNAB2	exon11	1	6154460	6154545	ENST00000378083	ENSG00000069424	6154449	6154555	42	57.44	70	100.00
KCNAB2	exon12	1	6155383	6155503	ENST00000378083	ENSG00000069424	6155372	6155513	35	43.06	52	100.00
KCNAB2	exon13	1	6155590	6155684	ENST00000378083	ENSG00000069424	6155579	6155694	32	41.39	48	100.00
KCNAB2	exon14	1	6156696	6156816	ENST00000378083	ENSG00000069424	6156685	6156826	30	65.57	81	100.00
KCNAB2	exon15	1	6157329	6157417	ENST00000378083	ENSG00000069424	6157318	6157427	52	85.12	98	100.00
KCNAB2	exon16	1	6158545	6161239	ENST00000378083	ENSG00000069424	6158534	6158641	36	49.85	55	100.00
KCNAB2	exon2	1	6132815	6132858	ENST00000458166	ENSG00000069424	6132804	6132868	61	71.36	77	100.00
KCNAB2	exon3	1	6133793	6133830	ENST00000458166	ENSG00000069424	6133782	6133840	55	69.47	76	100.00
KCNAB2	exon4	1	6142255	6142334	ENST00000458166	ENSG00000069424	6142244	6142344	30	42.92	50	100.00
KCNAB2	exon5	1	6145264	6145308	ENST00000458166	ENSG00000069424	6145253	6145318	59	70.97	80	100.00
KCNAB2	exon6	1	6147527	6147571	ENST00000458166	ENSG00000069424	6147516	6147581	65	73.82	87	100.00
KCNAB2	exon7	1	6149068	6149111	ENST00000458166	ENSG00000069424	6149057	6149121	50	57.33	63	100.00
KCNAB2	exon8	1	6150449	6150535	ENST00000458166	ENSG00000069424	6150438	6150545	40	53.17	58	100.00
KCNAB2	exon9	1	6154460	6154545	ENST00000458166	ENSG00000069424	6154449	6154555	42	57.44	70	100.00
KCNAB2	exon10	1	6155383	6155503	ENST00000458166	ENSG00000069424	6155372	6155513	35	43.06	52	100.00
KCNAB2	exon11	1	6155590	6155684	ENST00000458166	ENSG00000069424	6155579	6155694	32	41.39	48	100.00
KCNAB2	exon12	1	6156696	6156816	ENST00000458166	ENSG00000069424	6156685	6156826	30	65.57	81	100.00
KCNAB2	exon13	1	6157329	6157417	ENST00000458166	ENSG00000069424	6157318	6157427	52	85.12	98	100.00
KCNAB2	exon14	1	6158545	6158915	ENST00000458166	ENSG00000069424	6158534	6158641	36	49.85	55	100.00
ESPN	exon1	1	6484848	6485309	ENST00000377828	ENSG00000187017	6485005	6485319	25	43.44	74	100.00
ESPN	exon2	1	6488286	6488479	ENST00000377828	ENSG00000187017	6488275	6488489	7	29.48	44	100.00
ESPN	exon3	1	6500314	6500500	ENST00000377828	ENSG00000187017	6500303	6500510	14	33.71	44	100.00
ESPN	exon4	1	6500686	6500868	ENST00000377828	ENSG00000187017	6500675	6500878	14	17.21	21	100.00
ESPN	exon5	1	6500994	6501125	ENST00000377828	ENSG00000187017	6500983	6501135	61	108.55	135	100.00
ESPN	exon6	1	6504541	6504742	ENST00000377828	ENSG00000187017	6504530	6504752	42	62.94	76	100.00
ESPN	exon7	1	6505724	6505995	ENST00000377828	ENSG00000187017	6505713	6506005	39	57.45	78	100.00
ESPN	exon8	1	6508701	6509151	ENST00000377828	ENSG00000187017	6508690	6509161	7	13.66	32	100.00
ESPN	exon9	1	6511663	6511808	ENST00000377828	ENSG00000187017	6511652	6511818	25	46.02	59	100.00
ESPN	exon10	1	6511893	6512156	ENST00000377828	ENSG00000187017	6511882	6512166	12	35.39	53	100.00
ESPN	exon11	1	6517244	6517323	ENST00000377828	ENSG00000187017	6517233	6517333	21	36.31	58	100.00
ESPN	exon12	1	6517421	6517432	ENST00000377828	ENSG00000187017	6517410	6517442	47	53.16	59	100.00
ESPN	exon13	1	6520059	6521004	ENST00000377828	ENSG00000187017	6520048	6520216	43	104.73	140	100.00
ESPN	exon1	1	6500438	6500500	ENST00000418286	ENSG00000187017	6500303	6500510	14	33.71	44	100.00
ESPN	exon2	1	6500719	6500868	ENST00000418286	ENSG00000187017	6500675	6500878	14	17.21	21	100.00
ESPN	exon3	1	6500994	6501125	ENST00000418286	ENSG00000187017	6500983	6501135	61	108.55	135	100.00
ESPN	exon4	1	6504541	6504742	ENST00000418286	ENSG00000187017	6504530	6504752	42	62.94	76	100.00
ESPN	exon5	1	6505724	6505817	ENST00000418286	ENSG00000187017	6505713	6506005	39	57.45	78	100.00
ESPN	exon2	1	6508701	6508862	ENST00000461727	ENSG00000187017	6508690	6509161	7	13.66	32	100.00
ESPN	exon3	1	6508953	6509151	ENST00000461727	ENSG00000187017	6508690	6509161	7	13.66	32	100.00
ESPN	exon4	1	6511663	6511808	ENST00000461727	ENSG00000187017	6511652	6511818	25	46.02	59	100.00
ESPN	exon5	1	6511893	6512156	ENST00000461727	ENSG00000187017	6511882	6512166	12	35.39	53	100.00
ESPN	exon6	1	6517244	6517323	ENST00000461727	ENSG00000187017	6517233	6517333	21	36.31	58	100.00
ESPN	exon7	1	6517421	6517432	ENST00000461727	ENSG00000187017	6517410	6517442	47	53.16	59	100.00
ESPN	exon8	1	6520059	6520989	ENST00000461727	ENSG00000187017	6520048	6520216	43	104.73	140	100.00
ESPN	exon2	1	6508701	6508862	ENST00000475228	ENSG00000187017	6508690	6509161	7	13.66	32	100.00
ESPN	exon3	1	6511663	6511808	ENST00000475228	ENSG00000187017	6511652	6511818	25	46.02	59	100.00
ESPN	exon4	1	6511893	6512156	ENST00000475228	ENSG00000187017	6511882	6512166	12	35.39	53	100.00
ESPN	exon5	1	6517244	6517323	ENST00000475228	ENSG00000187017	6517233	6517333	21	36.31	58	100.00
ESPN	exon6	1	6517421	6517432	ENST00000475228	ENSG00000187017	6517410	6517442	47	53.16	59	100.00
ESPN	exon7	1	6520059	6520112	ENST00000475228	ENSG00000187017	6520048	6520216	43	104.73	140	100.00
ESPN	exon2	1	6508701	6508862	ENST00000478323	ENSG00000187017	6508690	6509161	7	13.66	32	100.00
ESPN	exon3	1	6508953	6509018	ENST00000478323	ENSG00000187017	6508690	6509161	7	13.66	32	100.00
ESPN	exon2	1	6511663	6511808	ENST00000475479	ENSG00000187017	6511652	6511818	25	46.02	59	100.00
ESPN	exon3	1	6511893	6512009	ENST00000475479	ENSG00000187017	6511882	6512166	12	35.39	53	100.00
ESPN	exon1	1	6511718	6511808	ENST00000434576	ENSG00000187017	6511652	6511818	25	46.02	59	100.00
ESPN	exon2	1	6511893	6512156	ENST00000434576	ENSG00000187017	6511882	6512166	12	35.39	53	100.00
ESPN	exon3	1	6517244	6517323	ENST00000434576	ENSG00000187017	6517233	6517333	21	36.31	58	100.00
ESPN	exon4	1	6517421	6517432	ENST00000434576	ENSG00000187017	6517410	6517442	47	53.16	59	100.00
ESPN	exon5	1	6520059	6520170	ENST00000434576	ENSG00000187017	6520048	6520216	43	104.73	140	100.00
ESPN	exon1	1	6511777	6512156	ENST00000477679	ENSG00000187017	6511652	6511818	25	46.02	59	100.00
ESPN	exon2	1	6517244	6517323	ENST00000477679	ENSG00000187017	6517233	6517333	21	36.31	58	100.00
ESPN	exon3	1	6517421	6517432	ENST00000477679	ENSG00000187017	6517410	6517442	47	53.16	59	100.00
ESPN	exon4	1	6520059	6520471	ENST00000477679	ENSG00000187017	6520048	6520216	43	104.73	140	100.00
ESPN	exon1	1	6508845	6508862	ENST00000416731	ENSG00000187017	6508690	6509161	7	13.66	32	100.00
ESPN	exon2	1	6508953	6509151	ENST00000416731	ENSG00000187017	6508690	6509161	7	13.66	32	100.00
ESPN	exon3	1	6511663	6511808	ENST00000416731	ENSG00000187017	6511652	6511818	25	46.02	59	100.00
ESPN	exon4	1	6511893	6512156	ENST00000416731	ENSG00000187017	6511882	6512166	12	35.39	53	100.00
ESPN	exon5	1	6517244	6517323	ENST00000416731	ENSG00000187017	6517233	6517333	21	36.31	58	100.00
ESPN	exon6	1	6517421	6517432	ENST00000416731	ENSG00000187017	6517410	6517442	47	53.16	59	100.00
ESPN	exon7	1	6520059	6521004	ENST00000416731	ENSG00000187017	6520048	6520216	43	104.73	140	100.00
TNFRSF25	exon1	1	6525500	6526159	ENST00000513135	ENSG00000215788	6525489	6525630	40	82.70	100	100.00
TNFRSF25	exon2	1	6525148	6525282	ENST00000513135	ENSG00000215788	6525137	6525292	71	90.23	106	100.00
TNFRSF25	exon3	1	6522923	6524779	ENST00000513135	ENSG00000215788	6522912	6523040	56	67.55	95	100.00
TNFRSF25	exon4	1	6522689	6522726	ENST00000513135	ENSG00000215788	6522678	6522736	99	109.40	118	100.00
TNFRSF25	exon5	1	6522054	6522234	ENST00000513135	ENSG00000215788	6522043	6522244	26	37.34	43	100.00
TNFRSF25	exon6	1	6521211	6521822	ENST00000513135	ENSG00000215788	6521486	6521832	11	36.70	52	100.00
TNFRSF25	exon1	1	6526129	6526255	ENST00000356876	ENSG00000215788	6526118	6526177	20	26.83	37	100.00
TNFRSF25	exon2	1	6525500	6525620	ENST00000356876	ENSG00000215788	6525489	6525630	40	82.70	100	100.00
TNFRSF25	exon3	1	6525148	6525282	ENST00000356876	ENSG00000215788	6525137	6525292	71	90.23	106	100.00
TNFRSF25	exon4	1	6524612	6524779	ENST00000356876	ENSG00000215788	6524601	6524789	51	64.42	82	100.00
TNFRSF25	exon5	1	6524435	6524513	ENST00000356876	ENSG00000215788	6524423	6524523	93	119.68	141	100.00
TNFRSF25	exon6	1	6523132	6523187	ENST00000356876	ENSG00000215788	6523114	6523217	22	39.28	57	100.00
TNFRSF25	exon7	1	6522923	6523030	ENST00000356876	ENSG00000215788	6522912	6523040	56	67.55	95	100.00
TNFRSF25	exon8	1	6522689	6522726	ENST00000356876	ENSG00000215788	6522678	6522736	99	109.40	118	100.00
TNFRSF25	exon9	1	6522054	6522234	ENST00000356876	ENSG00000215788	6522043	6522244	26	37.34	43	100.00
TNFRSF25	exon10	1	6521211	6521822	ENST00000356876	ENSG00000215788	6521486	6521832	11	36.70	52	100.00
TNFRSF25	exon1	1	6526129	6526235	ENST00000485036	ENSG00000215788	6526118	6526177	20	26.83	37	100.00
TNFRSF25	exon2	1	6525500	6525620	ENST00000485036	ENSG00000215788	6525489	6525630	40	82.70	100	100.00
TNFRSF25	exon3	1	6525148	6525282	ENST00000485036	ENSG00000215788	6525137	6525292	71	90.23	106	100.00
TNFRSF25	exon4	1	6524612	6524779	ENST00000485036	ENSG00000215788	6524601	6524789	51	64.42	82	100.00
TNFRSF25	exon5	1	6524435	6524513	ENST00000485036	ENSG00000215788	6524423	6524523	93	119.68	141	100.00
TNFRSF25	exon6	1	6522923	6523207	ENST00000485036	ENSG00000215788	6522912	6523040	56	67.55	95	100.00
TNFRSF25	exon7	1	6522689	6522726	ENST00000485036	ENSG00000215788	6522678	6522736	99	109.40	118	100.00
TNFRSF25	exon8	1	6522054	6522234	ENST00000485036	ENSG00000215788	6522043	6522244	26	37.34	43	100.00
TNFRSF25	exon9	1	6521211	6521822	ENST00000485036	ENSG00000215788	6521486	6521832	11	36.70	52	100.00
TNFRSF25	exon1	1	6526129	6526235	ENST00000480393	ENSG00000215788	6526118	6526177	20	26.83	37	100.00
TNFRSF25	exon2	1	6525500	6525620	ENST00000480393	ENSG00000215788	6525489	6525630	40	82.70	100	100.00
TNFRSF25	exon3	1	6525148	6525282	ENST00000480393	ENSG00000215788	6525137	6525292	71	90.23	106	100.00
TNFRSF25	exon4	1	6524612	6524779	ENST00000480393	ENSG00000215788	6524601	6524789	51	64.42	82	100.00
TNFRSF25	exon5	1	6524435	6524513	ENST00000480393	ENSG00000215788	6524423	6524523	93	119.68	141	100.00
TNFRSF25	exon6	1	6522923	6523187	ENST00000480393	ENSG00000215788	6522912	6523040	56	67.55	95	100.00
TNFRSF25	exon7	1	6522689	6522726	ENST00000480393	ENSG00000215788	6522678	6522736	99	109.40	118	100.00
TNFRSF25	exon8	1	6522054	6522234	ENST00000480393	ENSG00000215788	6522043	6522244	26	37.34	43	100.00
TNFRSF25	exon9	1	6521211	6521822	ENST00000480393	ENSG00000215788	6521486	6521832	11	36.70	52	100.00
TNFRSF25	exon1	1	6526129	6526235	ENST00000377782	ENSG00000215788	6526118	6526177	20	26.83	37	100.00
TNFRSF25	exon2	1	6525500	6525620	ENST00000377782	ENSG00000215788	6525489	6525630	40	82.70	100	100.00
TNFRSF25	exon3	1	6525148	6525282	ENST00000377782	ENSG00000215788	6525137	6525292	71	90.23	106	100.00
TNFRSF25	exon4	1	6524612	6524779	ENST00000377782	ENSG00000215788	6524601	6524789	51	64.42	82	100.00
TNFRSF25	exon5	1	6524435	6524513	ENST00000377782	ENSG00000215788	6524423	6524523	93	119.68	141	100.00
TNFRSF25	exon6	1	6523125	6523207	ENST00000377782	ENSG00000215788	6523114	6523217	22	39.28	57	100.00
TNFRSF25	exon7	1	6522923	6523030	ENST00000377782	ENSG00000215788	6522912	6523040	56	67.55	95	100.00
TNFRSF25	exon8	1	6522689	6522726	ENST00000377782	ENSG00000215788	6522678	6522736	99	109.40	118	100.00
TNFRSF25	exon9	1	6522054	6522234	ENST00000377782	ENSG00000215788	6522043	6522244	26	37.34	43	100.00
TNFRSF25	exon10	1	6521211	6521822	ENST00000377782	ENSG00000215788	6521486	6521832	11	36.70	52	100.00
TNFRSF25	exon1	1	6522923	6523682	ENST00000473343	ENSG00000215788	6522912	6523040	56	67.55	95	100.00
TNFRSF25	exon2	1	6522689	6522726	ENST00000473343	ENSG00000215788	6522678	6522736	99	109.40	118	100.00
TNFRSF25	exon3	1	6522054	6522234	ENST00000473343	ENSG00000215788	6522043	6522244	26	37.34	43	100.00
TNFRSF25	exon4	1	6521211	6521822	ENST00000473343	ENSG00000215788	6521486	6521832	11	36.70	52	100.00
TNFRSF25	exon1	1	6526129	6526235	ENST00000351959	ENSG00000215788	6526118	6526177	20	26.83	37	100.00
TNFRSF25	exon2	1	6525500	6525620	ENST00000351959	ENSG00000215788	6525489	6525630	40	82.70	100	100.00
TNFRSF25	exon3	1	6525148	6525282	ENST00000351959	ENSG00000215788	6525137	6525292	71	90.23	106	100.00
TNFRSF25	exon4	1	6524612	6524779	ENST00000351959	ENSG00000215788	6524601	6524789	51	64.42	82	100.00
TNFRSF25	exon5	1	6524435	6524513	ENST00000351959	ENSG00000215788	6524423	6524523	93	119.68	141	100.00
TNFRSF25	exon6	1	6523132	6523187	ENST00000351959	ENSG00000215788	6523114	6523217	22	39.28	57	100.00
TNFRSF25	exon7	1	6522689	6522723	ENST00000351959	ENSG00000215788	6522678	6522736	99	109.40	118	100.00
TNFRSF25	exon8	1	6522054	6522234	ENST00000351959	ENSG00000215788	6522043	6522244	26	37.34	43	100.00
TNFRSF25	exon9	1	6521264	6521822	ENST00000351959	ENSG00000215788	6521486	6521832	11	36.70	52	100.00
TNFRSF25	exon1	1	6526129	6526167	ENST00000351748	ENSG00000215788	6526118	6526177	20	26.83	37	100.00
TNFRSF25	exon2	1	6525500	6525620	ENST00000351748	ENSG00000215788	6525489	6525630	40	82.70	100	100.00
TNFRSF25	exon3	1	6522689	6522723	ENST00000351748	ENSG00000215788	6522678	6522736	99	109.40	118	100.00
TNFRSF25	exon4	1	6522054	6522234	ENST00000351748	ENSG00000215788	6522043	6522244	26	37.34	43	100.00
TNFRSF25	exon5	1	6521494	6521822	ENST00000351748	ENSG00000215788	6521486	6521832	11	36.70	52	100.00
TNFRSF25	exon1	1	6526129	6526167	ENST00000348333	ENSG00000215788	6526118	6526177	20	26.83	37	100.00
TNFRSF25	exon2	1	6525500	6525620	ENST00000348333	ENSG00000215788	6525489	6525630	40	82.70	100	100.00
TNFRSF25	exon3	1	6524612	6524779	ENST00000348333	ENSG00000215788	6524601	6524789	51	64.42	82	100.00
TNFRSF25	exon4	1	6524435	6524513	ENST00000348333	ENSG00000215788	6524423	6524523	93	119.68	141	100.00
TNFRSF25	exon5	1	6523132	6523187	ENST00000348333	ENSG00000215788	6523114	6523217	22	39.28	57	100.00
TNFRSF25	exon6	1	6522923	6523030	ENST00000348333	ENSG00000215788	6522912	6523040	56	67.55	95	100.00
TNFRSF25	exon7	1	6522689	6522726	ENST00000348333	ENSG00000215788	6522678	6522736	99	109.40	118	100.00
TNFRSF25	exon8	1	6522054	6522234	ENST00000348333	ENSG00000215788	6522043	6522244	26	37.34	43	100.00
TNFRSF25	exon9	1	6521494	6521822	ENST00000348333	ENSG00000215788	6521486	6521832	11	36.70	52	100.00
TNFRSF25	exon1	1	6526129	6526167	ENST00000502588	ENSG00000215788	6526118	6526177	20	26.83	37	100.00
TNFRSF25	exon2	1	6525500	6525620	ENST00000502588	ENSG00000215788	6525489	6525630	40	82.70	100	100.00
TNFRSF25	exon3	1	6524612	6524779	ENST00000502588	ENSG00000215788	6524601	6524789	51	64.42	82	100.00
TNFRSF25	exon4	1	6524435	6524513	ENST00000502588	ENSG00000215788	6524423	6524523	93	119.68	141	100.00
TNFRSF25	exon5	1	6522689	6522723	ENST00000502588	ENSG00000215788	6522678	6522736	99	109.40	118	100.00
TNFRSF25	exon6	1	6522054	6522234	ENST00000502588	ENSG00000215788	6522043	6522244	26	37.34	43	100.00
TNFRSF25	exon7	1	6521494	6521822	ENST00000502588	ENSG00000215788	6521486	6521832	11	36.70	52	100.00
TNFRSF25	exon1	1	6526129	6526167	ENST00000502730	ENSG00000215788	6526118	6526177	20	26.83	37	100.00
TNFRSF25	exon2	1	6525500	6525620	ENST00000502730	ENSG00000215788	6525489	6525630	40	82.70	100	100.00
TNFRSF25	exon3	1	6524612	6524779	ENST00000502730	ENSG00000215788	6524601	6524789	51	64.42	82	100.00
TNFRSF25	exon4	1	6522054	6522234	ENST00000502730	ENSG00000215788	6522043	6522244	26	37.34	43	100.00
TNFRSF25	exon5	1	6521494	6521822	ENST00000502730	ENSG00000215788	6521486	6521832	11	36.70	52	100.00
TNFRSF25	exon1	1	6526129	6526167	ENST00000510563	ENSG00000215788	6526118	6526177	20	26.83	37	100.00
TNFRSF25	exon2	1	6525500	6525620	ENST00000510563	ENSG00000215788	6525489	6525630	40	82.70	100	100.00
TNFRSF25	exon3	1	6525148	6525282	ENST00000510563	ENSG00000215788	6525137	6525292	71	90.23	106	100.00
TNFRSF25	exon4	1	6524612	6524779	ENST00000510563	ENSG00000215788	6524601	6524789	51	64.42	82	100.00
TNFRSF25	exon5	1	6524435	6524513	ENST00000510563	ENSG00000215788	6524423	6524523	93	119.68	141	100.00
TNFRSF25	exon6	1	6522689	6522723	ENST00000510563	ENSG00000215788	6522678	6522736	99	109.40	118	100.00
TNFRSF25	exon7	1	6522054	6522234	ENST00000510563	ENSG00000215788	6522043	6522244	26	37.34	43	100.00
TNFRSF25	exon8	1	6521494	6521822	ENST00000510563	ENSG00000215788	6521486	6521832	11	36.70	52	100.00
TNFRSF25	exon1	1	6526129	6526167	ENST00000414040	ENSG00000215788	6526118	6526177	20	26.83	37	100.00
TNFRSF25	exon2	1	6525500	6525620	ENST00000414040	ENSG00000215788	6525489	6525630	40	82.70	100	100.00
TNFRSF25	exon3	1	6525148	6525282	ENST00000414040	ENSG00000215788	6525137	6525292	71	90.23	106	100.00
TNFRSF25	exon4	1	6524612	6524779	ENST00000414040	ENSG00000215788	6524601	6524789	51	64.42	82	100.00
TNFRSF25	exon5	1	6524435	6524513	ENST00000414040	ENSG00000215788	6524423	6524523	93	119.68	141	100.00
TNFRSF25	exon6	1	6522923	6523030	ENST00000414040	ENSG00000215788	6522912	6523040	56	67.55	95	100.00
TNFRSF25	exon7	1	6522689	6522726	ENST00000414040	ENSG00000215788	6522678	6522736	99	109.40	118	100.00
TNFRSF25	exon8	1	6522054	6522234	ENST00000414040	ENSG00000215788	6522043	6522244	26	37.34	43	100.00
TNFRSF25	exon9	1	6521494	6521822	ENST00000414040	ENSG00000215788	6521486	6521832	11	36.70	52	100.00
TNFRSF25	exon1	1	6522923	6523407	ENST00000453260	ENSG00000215788	6522912	6523040	56	67.55	95	100.00
TNFRSF25	exon2	1	6522689	6522723	ENST00000453260	ENSG00000215788	6522678	6522736	99	109.40	118	100.00
TNFRSF25	exon3	1	6522054	6522234	ENST00000453260	ENSG00000215788	6522043	6522244	26	37.34	43	100.00
TNFRSF25	exon4	1	6521540	6521822	ENST00000453260	ENSG00000215788	6521486	6521832	11	36.70	52	100.00
TNFRSF25	exon2	1	6522054	6522234	ENST00000475730	ENSG00000215788	6522043	6522244	26	37.34	43	100.00
TNFRSF25	exon3	1	6521816	6521822	ENST00000475730	ENSG00000215788	6521486	6521832	11	36.70	52	100.00
TNFRSF25	exon1	1	6525148	6525332	ENST00000469691	ENSG00000215788	6525137	6525292	71	90.23	106	100.00
TNFRSF25	exon2	1	6524612	6524779	ENST00000469691	ENSG00000215788	6524601	6524789	51	64.42	82	100.00
TNFRSF25	exon3	1	6524435	6524513	ENST00000469691	ENSG00000215788	6524423	6524523	93	119.68	141	100.00
TNFRSF25	exon4	1	6523132	6523187	ENST00000469691	ENSG00000215788	6523114	6523217	22	39.28	57	100.00
TNFRSF25	exon5	1	6522923	6523016	ENST00000469691	ENSG00000215788	6522912	6523040	56	67.55	95	100.00
TNFRSF25	exon6	1	6522689	6522726	ENST00000469691	ENSG00000215788	6522678	6522736	99	109.40	118	100.00
TNFRSF25	exon7	1	6522054	6522234	ENST00000469691	ENSG00000215788	6522043	6522244	26	37.34	43	100.00
TNFRSF25	exon1	1	6525500	6525690	ENST00000481401	ENSG00000215788	6525489	6525630	40	82.70	100	100.00
TNFRSF25	exon2	1	6525148	6525282	ENST00000481401	ENSG00000215788	6525137	6525292	71	90.23	106	100.00
TNFRSF25	exon3	1	6524612	6524779	ENST00000481401	ENSG00000215788	6524601	6524789	51	64.42	82	100.00
TNFRSF25	exon4	1	6524435	6524513	ENST00000481401	ENSG00000215788	6524423	6524523	93	119.68	141	100.00
TNFRSF25	exon5	1	6523132	6523187	ENST00000481401	ENSG00000215788	6523114	6523217	22	39.28	57	100.00
TNFRSF25	exon6	1	6522923	6523030	ENST00000481401	ENSG00000215788	6522912	6523040	56	67.55	95	100.00
TNFRSF25	exon7	1	6522697	6522723	ENST00000481401	ENSG00000215788	6522678	6522736	99	109.40	118	100.00
TNFRSF25	exon1	1	6526129	6526167	ENST00000461703	ENSG00000215788	6526118	6526177	20	26.83	37	100.00
TNFRSF25	exon2	1	6525500	6525620	ENST00000461703	ENSG00000215788	6525489	6525630	40	82.70	100	100.00
TNFRSF25	exon3	1	6525148	6525282	ENST00000461703	ENSG00000215788	6525137	6525292	71	90.23	106	100.00
TNFRSF25	exon4	1	6524612	6524779	ENST00000461703	ENSG00000215788	6524601	6524789	51	64.42	82	100.00
TNFRSF25	exon5	1	6524435	6524513	ENST00000461703	ENSG00000215788	6524423	6524523	93	119.68	141	100.00
TNFRSF25	exon1	1	6526129	6526159	ENST00000453341	ENSG00000215788	6526118	6526177	20	26.83	37	100.00
TNFRSF25	exon2	1	6525500	6525620	ENST00000453341	ENSG00000215788	6525489	6525630	40	82.70	100	100.00
TNFRSF25	exon3	1	6525148	6525282	ENST00000453341	ENSG00000215788	6525137	6525292	71	90.23	106	100.00
TNFRSF25	exon4	1	6524612	6524779	ENST00000453341	ENSG00000215788	6524601	6524789	51	64.42	82	100.00
TNFRSF25	exon5	1	6524171	6524513	ENST00000453341	ENSG00000215788	6524423	6524523	93	119.68	141	100.00
TNFRSF25	exon1	1	6525500	6525918	ENST00000515145	ENSG00000215788	6525489	6525630	40	82.70	100	100.00
TNFRSF25	exon2	1	6524627	6524779	ENST00000515145	ENSG00000215788	6524601	6524789	51	64.42	82	100.00
PLEKHG5	exon1	1	6579505	6580069	ENST00000377748	ENSG00000171680	6579494	6579581	54	71.63	84	100.00
PLEKHG5	exon2	1	6556553	6556629	ENST00000377748	ENSG00000171680	6556542	6556639	9	10.40	12	100.00
PLEKHG5	exon3	1	6537589	6537718	ENST00000377748	ENSG00000171680	6537578	6537728	42	64.77	78	100.00
PLEKHG5	exon4	1	6535991	6536096	ENST00000377748	ENSG00000171680	6535980	6536106	33	50.17	65	100.00
PLEKHG5	exon5	1	6535522	6535582	ENST00000377748	ENSG00000171680	6535511	6535592	47	60.23	65	100.00
PLEKHG5	exon6	1	6535107	6535198	ENST00000377748	ENSG00000171680	6535096	6535208	54	65.03	74	100.00
PLEKHG5	exon7	1	6534511	6534647	ENST00000377748	ENSG00000171680	6534500	6534657	113	127.66	144	100.00
PLEKHG5	exon8	1	6534073	6534224	ENST00000377748	ENSG00000171680	6534062	6534234	25	44.59	59	100.00
PLEKHG5	exon9	1	6533311	6533514	ENST00000377748	ENSG00000171680	6533300	6533524	15	26.90	41	100.00
PLEKHG5	exon10	1	6533046	6533234	ENST00000377748	ENSG00000171680	6533035	6533244	26	54.98	75	100.00
PLEKHG5	exon11	1	6532587	6532682	ENST00000377748	ENSG00000171680	6532576	6532692	29	33.32	38	100.00
PLEKHG5	exon12	1	6531818	6531868	ENST00000377748	ENSG00000171680	6531807	6531878	25	29.62	32	100.00
PLEKHG5	exon13	1	6531548	6531697	ENST00000377748	ENSG00000171680	6531537	6531707	13	25.89	36	100.00
PLEKHG5	exon14	1	6531050	6531160	ENST00000377748	ENSG00000171680	6531039	6531170	30	44.61	54	100.00
PLEKHG5	exon15	1	6530795	6530944	ENST00000377748	ENSG00000171680	6530784	6530954	38	44.23	49	100.00
PLEKHG5	exon16	1	6530566	6530703	ENST00000377748	ENSG00000171680	6530555	6530713	24	40.21	55	100.00
PLEKHG5	exon17	1	6530296	6530415	ENST00000377748	ENSG00000171680	6530285	6530425	51	67.39	77	100.00
PLEKHG5	exon18	1	6529604	6529736	ENST00000377748	ENSG00000171680	6529593	6529746	46	101.50	120	100.00
PLEKHG5	exon19	1	6529395	6529510	ENST00000377748	ENSG00000171680	6529384	6529520	62	71.76	83	100.00
PLEKHG5	exon20	1	6529102	6529301	ENST00000377748	ENSG00000171680	6529091	6529311	35	51.36	58	100.00
PLEKHG5	exon21	1	6527885	6528646	ENST00000377748	ENSG00000171680	6527874	6528656	13	36.67	81	100.00
PLEKHG5	exon22	1	6526152	6527632	ENST00000377748	ENSG00000171680	6526118	6526177	20	26.83	37	100.00
PLEKHG5	exon1	1	6537589	6537648	ENST00000489097	ENSG00000171680	6537578	6537728	42	64.77	78	100.00
PLEKHG5	exon2	1	6535991	6536096	ENST00000489097	ENSG00000171680	6535980	6536106	33	50.17	65	100.00
PLEKHG5	exon3	1	6535522	6535582	ENST00000489097	ENSG00000171680	6535511	6535592	47	60.23	65	100.00
PLEKHG5	exon4	1	6534511	6535198	ENST00000489097	ENSG00000171680	6534500	6534657	113	127.66	144	100.00
PLEKHG5	exon5	1	6534073	6534224	ENST00000489097	ENSG00000171680	6534062	6534234	25	44.59	59	100.00
PLEKHG5	exon6	1	6533311	6533514	ENST00000489097	ENSG00000171680	6533300	6533524	15	26.90	41	100.00
PLEKHG5	exon7	1	6533046	6533234	ENST00000489097	ENSG00000171680	6533035	6533244	26	54.98	75	100.00
PLEKHG5	exon8	1	6532587	6532682	ENST00000489097	ENSG00000171680	6532576	6532692	29	33.32	38	100.00
PLEKHG5	exon9	1	6531818	6531868	ENST00000489097	ENSG00000171680	6531807	6531878	25	29.62	32	100.00
PLEKHG5	exon10	1	6531548	6531697	ENST00000489097	ENSG00000171680	6531537	6531707	13	25.89	36	100.00
PLEKHG5	exon11	1	6531050	6531160	ENST00000489097	ENSG00000171680	6531039	6531170	30	44.61	54	100.00
PLEKHG5	exon12	1	6530795	6530944	ENST00000489097	ENSG00000171680	6530784	6530954	38	44.23	49	100.00
PLEKHG5	exon13	1	6530566	6530703	ENST00000489097	ENSG00000171680	6530555	6530713	24	40.21	55	100.00
PLEKHG5	exon14	1	6530296	6530415	ENST00000489097	ENSG00000171680	6530285	6530425	51	67.39	77	100.00
PLEKHG5	exon15	1	6529604	6529736	ENST00000489097	ENSG00000171680	6529593	6529746	46	101.50	120	100.00
PLEKHG5	exon16	1	6529395	6529510	ENST00000489097	ENSG00000171680	6529384	6529520	62	71.76	83	100.00
PLEKHG5	exon17	1	6529102	6529301	ENST00000489097	ENSG00000171680	6529091	6529311	35	51.36	58	100.00
PLEKHG5	exon18	1	6527885	6528646	ENST00000489097	ENSG00000171680	6527874	6528656	13	36.67	81	100.00
PLEKHG5	exon19	1	6526152	6527632	ENST00000489097	ENSG00000171680	6526118	6526177	20	26.83	37	100.00
PLEKHG5	exon1	1	6557380	6557450	ENST00000400915	ENSG00000171680	6557369	6557393	3	5.08	6	100.00
PLEKHG5	exon2	1	6556553	6556629	ENST00000400915	ENSG00000171680	6556542	6556639	9	10.40	12	100.00
PLEKHG5	exon3	1	6537589	6537718	ENST00000400915	ENSG00000171680	6537578	6537728	42	64.77	78	100.00
PLEKHG5	exon4	1	6535991	6536096	ENST00000400915	ENSG00000171680	6535980	6536106	33	50.17	65	100.00
PLEKHG5	exon5	1	6535522	6535582	ENST00000400915	ENSG00000171680	6535511	6535592	47	60.23	65	100.00
PLEKHG5	exon6	1	6535107	6535198	ENST00000400915	ENSG00000171680	6535096	6535208	54	65.03	74	100.00
PLEKHG5	exon7	1	6534511	6534647	ENST00000400915	ENSG00000171680	6534500	6534657	113	127.66	144	100.00
PLEKHG5	exon8	1	6534073	6534224	ENST00000400915	ENSG00000171680	6534062	6534234	25	44.59	59	100.00
PLEKHG5	exon9	1	6533311	6533514	ENST00000400915	ENSG00000171680	6533300	6533524	15	26.90	41	100.00
PLEKHG5	exon10	1	6533046	6533234	ENST00000400915	ENSG00000171680	6533035	6533244	26	54.98	75	100.00
PLEKHG5	exon11	1	6532587	6532682	ENST00000400915	ENSG00000171680	6532576	6532692	29	33.32	38	100.00
PLEKHG5	exon12	1	6531818	6531868	ENST00000400915	ENSG00000171680	6531807	6531878	25	29.62	32	100.00
PLEKHG5	exon13	1	6531548	6531697	ENST00000400915	ENSG00000171680	6531537	6531707	13	25.89	36	100.00
PLEKHG5	exon14	1	6531050	6531160	ENST00000400915	ENSG00000171680	6531039	6531170	30	44.61	54	100.00
PLEKHG5	exon15	1	6530795	6530944	ENST00000400915	ENSG00000171680	6530784	6530954	38	44.23	49	100.00
PLEKHG5	exon16	1	6530566	6530703	ENST00000400915	ENSG00000171680	6530555	6530713	24	40.21	55	100.00
PLEKHG5	exon17	1	6530296	6530415	ENST00000400915	ENSG00000171680	6530285	6530425	51	67.39	77	100.00
PLEKHG5	exon18	1	6529604	6529736	ENST00000400915	ENSG00000171680	6529593	6529746	46	101.50	120	100.00
PLEKHG5	exon19	1	6529395	6529510	ENST00000400915	ENSG00000171680	6529384	6529520	62	71.76	83	100.00
PLEKHG5	exon20	1	6529102	6529301	ENST00000400915	ENSG00000171680	6529091	6529311	35	51.36	58	100.00
PLEKHG5	exon21	1	6527885	6528646	ENST00000400915	ENSG00000171680	6527874	6528656	13	36.67	81	100.00
PLEKHG5	exon22	1	6527182	6527632	ENST00000400915	ENSG00000171680	6527612	6527642	49	59.57	65	100.00
PLEKHG5	exon1	1	6579505	6580121	ENST00000377740	ENSG00000171680	6579494	6579581	54	71.63	84	100.00
PLEKHG5	exon2	1	6556553	6556629	ENST00000377740	ENSG00000171680	6556542	6556639	9	10.40	12	100.00
PLEKHG5	exon3	1	6537589	6537718	ENST00000377740	ENSG00000171680	6537578	6537728	42	64.77	78	100.00
PLEKHG5	exon4	1	6535991	6536096	ENST00000377740	ENSG00000171680	6535980	6536106	33	50.17	65	100.00
PLEKHG5	exon5	1	6535522	6535582	ENST00000377740	ENSG00000171680	6535511	6535592	47	60.23	65	100.00
PLEKHG5	exon6	1	6535107	6535198	ENST00000377740	ENSG00000171680	6535096	6535208	54	65.03	74	100.00
PLEKHG5	exon7	1	6534511	6534647	ENST00000377740	ENSG00000171680	6534500	6534657	113	127.66	144	100.00
PLEKHG5	exon8	1	6534073	6534224	ENST00000377740	ENSG00000171680	6534062	6534234	25	44.59	59	100.00
PLEKHG5	exon9	1	6533311	6533514	ENST00000377740	ENSG00000171680	6533300	6533524	15	26.90	41	100.00
PLEKHG5	exon10	1	6533046	6533234	ENST00000377740	ENSG00000171680	6533035	6533244	26	54.98	75	100.00
PLEKHG5	exon11	1	6532587	6532682	ENST00000377740	ENSG00000171680	6532576	6532692	29	33.32	38	100.00
PLEKHG5	exon12	1	6531818	6531868	ENST00000377740	ENSG00000171680	6531807	6531878	25	29.62	32	100.00
PLEKHG5	exon13	1	6531548	6531697	ENST00000377740	ENSG00000171680	6531537	6531707	13	25.89	36	100.00
PLEKHG5	exon14	1	6531050	6531160	ENST00000377740	ENSG00000171680	6531039	6531170	30	44.61	54	100.00
PLEKHG5	exon15	1	6530795	6530944	ENST00000377740	ENSG00000171680	6530784	6530954	38	44.23	49	100.00
PLEKHG5	exon16	1	6530566	6530703	ENST00000377740	ENSG00000171680	6530555	6530713	24	40.21	55	100.00
PLEKHG5	exon17	1	6530296	6530415	ENST00000377740	ENSG00000171680	6530285	6530425	51	67.39	77	100.00
PLEKHG5	exon18	1	6529604	6529736	ENST00000377740	ENSG00000171680	6529593	6529746	46	101.50	120	100.00
PLEKHG5	exon19	1	6529395	6529510	ENST00000377740	ENSG00000171680	6529384	6529520	62	71.76	83	100.00
PLEKHG5	exon20	1	6529102	6529301	ENST00000377740	ENSG00000171680	6529091	6529311	35	51.36	58	100.00
PLEKHG5	exon21	1	6527885	6527953	ENST00000377740	ENSG00000171680	6527874	6528656	13	36.67	81	100.00
PLEKHG5	exon22	1	6527182	6527632	ENST00000377740	ENSG00000171680	6527612	6527642	49	59.57	65	100.00
PLEKHG5	exon1	1	6556553	6556756	ENST00000377732	ENSG00000171680	6556542	6556639	9	10.40	12	100.00
PLEKHG5	exon2	1	6537589	6537718	ENST00000377732	ENSG00000171680	6537578	6537728	42	64.77	78	100.00
PLEKHG5	exon3	1	6535991	6536096	ENST00000377732	ENSG00000171680	6535980	6536106	33	50.17	65	100.00
PLEKHG5	exon4	1	6535522	6535582	ENST00000377732	ENSG00000171680	6535511	6535592	47	60.23	65	100.00
PLEKHG5	exon5	1	6535107	6535198	ENST00000377732	ENSG00000171680	6535096	6535208	54	65.03	74	100.00
PLEKHG5	exon6	1	6534511	6534647	ENST00000377732	ENSG00000171680	6534500	6534657	113	127.66	144	100.00
PLEKHG5	exon7	1	6534073	6534224	ENST00000377732	ENSG00000171680	6534062	6534234	25	44.59	59	100.00
PLEKHG5	exon8	1	6533311	6533514	ENST00000377732	ENSG00000171680	6533300	6533524	15	26.90	41	100.00
PLEKHG5	exon9	1	6533046	6533234	ENST00000377732	ENSG00000171680	6533035	6533244	26	54.98	75	100.00
PLEKHG5	exon10	1	6532587	6532682	ENST00000377732	ENSG00000171680	6532576	6532692	29	33.32	38	100.00
PLEKHG5	exon11	1	6531818	6531868	ENST00000377732	ENSG00000171680	6531807	6531878	25	29.62	32	100.00
PLEKHG5	exon12	1	6531548	6531697	ENST00000377732	ENSG00000171680	6531537	6531707	13	25.89	36	100.00
PLEKHG5	exon13	1	6531050	6531160	ENST00000377732	ENSG00000171680	6531039	6531170	30	44.61	54	100.00
PLEKHG5	exon14	1	6530795	6530944	ENST00000377732	ENSG00000171680	6530784	6530954	38	44.23	49	100.00
PLEKHG5	exon15	1	6530566	6530703	ENST00000377732	ENSG00000171680	6530555	6530713	24	40.21	55	100.00
PLEKHG5	exon16	1	6530296	6530415	ENST00000377732	ENSG00000171680	6530285	6530425	51	67.39	77	100.00
PLEKHG5	exon17	1	6529604	6529736	ENST00000377732	ENSG00000171680	6529593	6529746	46	101.50	120	100.00
PLEKHG5	exon18	1	6529395	6529510	ENST00000377732	ENSG00000171680	6529384	6529520	62	71.76	83	100.00
PLEKHG5	exon19	1	6529102	6529301	ENST00000377732	ENSG00000171680	6529091	6529311	35	51.36	58	100.00
PLEKHG5	exon20	1	6527885	6528646	ENST00000377732	ENSG00000171680	6527874	6528656	13	36.67	81	100.00
PLEKHG5	exon21	1	6527182	6527632	ENST00000377732	ENSG00000171680	6527612	6527642	49	59.57	65	100.00
PLEKHG5	exon2	1	6537589	6537718	ENST00000377728	ENSG00000171680	6537578	6537728	42	64.77	78	100.00
PLEKHG5	exon3	1	6535991	6536096	ENST00000377728	ENSG00000171680	6535980	6536106	33	50.17	65	100.00
PLEKHG5	exon4	1	6535522	6535582	ENST00000377728	ENSG00000171680	6535511	6535592	47	60.23	65	100.00
PLEKHG5	exon5	1	6535107	6535198	ENST00000377728	ENSG00000171680	6535096	6535208	54	65.03	74	100.00
PLEKHG5	exon6	1	6534511	6534647	ENST00000377728	ENSG00000171680	6534500	6534657	113	127.66	144	100.00
PLEKHG5	exon7	1	6534073	6534224	ENST00000377728	ENSG00000171680	6534062	6534234	25	44.59	59	100.00
PLEKHG5	exon8	1	6533311	6533514	ENST00000377728	ENSG00000171680	6533300	6533524	15	26.90	41	100.00
PLEKHG5	exon9	1	6533046	6533234	ENST00000377728	ENSG00000171680	6533035	6533244	26	54.98	75	100.00
PLEKHG5	exon10	1	6532587	6532682	ENST00000377728	ENSG00000171680	6532576	6532692	29	33.32	38	100.00
PLEKHG5	exon11	1	6531818	6531868	ENST00000377728	ENSG00000171680	6531807	6531878	25	29.62	32	100.00
PLEKHG5	exon12	1	6531548	6531697	ENST00000377728	ENSG00000171680	6531537	6531707	13	25.89	36	100.00
PLEKHG5	exon13	1	6531050	6531160	ENST00000377728	ENSG00000171680	6531039	6531170	30	44.61	54	100.00
PLEKHG5	exon14	1	6530795	6530944	ENST00000377728	ENSG00000171680	6530784	6530954	38	44.23	49	100.00
PLEKHG5	exon15	1	6530566	6530703	ENST00000377728	ENSG00000171680	6530555	6530713	24	40.21	55	100.00
PLEKHG5	exon16	1	6530296	6530415	ENST00000377728	ENSG00000171680	6530285	6530425	51	67.39	77	100.00
PLEKHG5	exon17	1	6529604	6529736	ENST00000377728	ENSG00000171680	6529593	6529746	46	101.50	120	100.00
PLEKHG5	exon18	1	6529395	6529510	ENST00000377728	ENSG00000171680	6529384	6529520	62	71.76	83	100.00
PLEKHG5	exon19	1	6529102	6529301	ENST00000377728	ENSG00000171680	6529091	6529311	35	51.36	58	100.00
PLEKHG5	exon20	1	6527885	6528646	ENST00000377728	ENSG00000171680	6527874	6528656	13	36.67	81	100.00
PLEKHG5	exon21	1	6527182	6527632	ENST00000377728	ENSG00000171680	6527612	6527642	49	59.57	65	100.00
PLEKHG5	exon2	1	6537589	6537718	ENST00000377725	ENSG00000171680	6537578	6537728	42	64.77	78	100.00
PLEKHG5	exon3	1	6535991	6536096	ENST00000377725	ENSG00000171680	6535980	6536106	33	50.17	65	100.00
PLEKHG5	exon4	1	6535522	6535582	ENST00000377725	ENSG00000171680	6535511	6535592	47	60.23	65	100.00
PLEKHG5	exon5	1	6535107	6535198	ENST00000377725	ENSG00000171680	6535096	6535208	54	65.03	74	100.00
PLEKHG5	exon6	1	6534511	6534647	ENST00000377725	ENSG00000171680	6534500	6534657	113	127.66	144	100.00
PLEKHG5	exon7	1	6534073	6534224	ENST00000377725	ENSG00000171680	6534062	6534234	25	44.59	59	100.00
PLEKHG5	exon8	1	6533311	6533514	ENST00000377725	ENSG00000171680	6533300	6533524	15	26.90	41	100.00
PLEKHG5	exon9	1	6533046	6533234	ENST00000377725	ENSG00000171680	6533035	6533244	26	54.98	75	100.00
PLEKHG5	exon10	1	6532587	6532682	ENST00000377725	ENSG00000171680	6532576	6532692	29	33.32	38	100.00
PLEKHG5	exon11	1	6531818	6531868	ENST00000377725	ENSG00000171680	6531807	6531878	25	29.62	32	100.00
PLEKHG5	exon12	1	6531548	6531697	ENST00000377725	ENSG00000171680	6531537	6531707	13	25.89	36	100.00
PLEKHG5	exon13	1	6531050	6531160	ENST00000377725	ENSG00000171680	6531039	6531170	30	44.61	54	100.00
PLEKHG5	exon14	1	6530795	6530944	ENST00000377725	ENSG00000171680	6530784	6530954	38	44.23	49	100.00
PLEKHG5	exon15	1	6530566	6530703	ENST00000377725	ENSG00000171680	6530555	6530713	24	40.21	55	100.00
PLEKHG5	exon16	1	6530296	6530415	ENST00000377725	ENSG00000171680	6530285	6530425	51	67.39	77	100.00
PLEKHG5	exon17	1	6529604	6529736	ENST00000377725	ENSG00000171680	6529593	6529746	46	101.50	120	100.00
PLEKHG5	exon18	1	6529395	6529510	ENST00000377725	ENSG00000171680	6529384	6529520	62	71.76	83	100.00
PLEKHG5	exon19	1	6529102	6529301	ENST00000377725	ENSG00000171680	6529091	6529311	35	51.36	58	100.00
PLEKHG5	exon20	1	6528159	6528646	ENST00000377725	ENSG00000171680	6527874	6528656	13	36.67	81	100.00
PLEKHG5	exon21	1	6527885	6527958	ENST00000377725	ENSG00000171680	6527874	6528656	13	36.67	81	100.00
PLEKHG5	exon22	1	6527182	6527632	ENST00000377725	ENSG00000171680	6527612	6527642	49	59.57	65	100.00
PLEKHG5	exon2	1	6535991	6536079	ENST00000491384	ENSG00000171680	6535980	6536106	33	50.17	65	100.00
PLEKHG5	exon3	1	6535522	6535582	ENST00000491384	ENSG00000171680	6535511	6535592	47	60.23	65	100.00
PLEKHG5	exon4	1	6535107	6535198	ENST00000491384	ENSG00000171680	6535096	6535208	54	65.03	74	100.00
PLEKHG5	exon5	1	6534511	6534647	ENST00000491384	ENSG00000171680	6534500	6534657	113	127.66	144	100.00
PLEKHG5	exon6	1	6534073	6534224	ENST00000491384	ENSG00000171680	6534062	6534234	25	44.59	59	100.00
PLEKHG5	exon7	1	6533311	6533514	ENST00000491384	ENSG00000171680	6533300	6533524	15	26.90	41	100.00
PLEKHG5	exon8	1	6533046	6533234	ENST00000491384	ENSG00000171680	6533035	6533244	26	54.98	75	100.00
PLEKHG5	exon9	1	6532587	6532682	ENST00000491384	ENSG00000171680	6532576	6532692	29	33.32	38	100.00
PLEKHG5	exon10	1	6531818	6531868	ENST00000491384	ENSG00000171680	6531807	6531878	25	29.62	32	100.00
PLEKHG5	exon11	1	6531548	6531697	ENST00000491384	ENSG00000171680	6531537	6531707	13	25.89	36	100.00
PLEKHG5	exon12	1	6531050	6531160	ENST00000491384	ENSG00000171680	6531039	6531170	30	44.61	54	100.00
PLEKHG5	exon13	1	6530795	6530944	ENST00000491384	ENSG00000171680	6530784	6530954	38	44.23	49	100.00
PLEKHG5	exon14	1	6530566	6530703	ENST00000491384	ENSG00000171680	6530555	6530713	24	40.21	55	100.00
PLEKHG5	exon15	1	6530296	6530415	ENST00000491384	ENSG00000171680	6530285	6530425	51	67.39	77	100.00
PLEKHG5	exon16	1	6529604	6529736	ENST00000491384	ENSG00000171680	6529593	6529746	46	101.50	120	100.00
PLEKHG5	exon17	1	6529395	6529510	ENST00000491384	ENSG00000171680	6529384	6529520	62	71.76	83	100.00
PLEKHG5	exon18	1	6529102	6529301	ENST00000491384	ENSG00000171680	6529091	6529311	35	51.36	58	100.00
PLEKHG5	exon19	1	6527885	6528646	ENST00000491384	ENSG00000171680	6527874	6528656	13	36.67	81	100.00
PLEKHG5	exon20	1	6527182	6527632	ENST00000491384	ENSG00000171680	6527612	6527642	49	59.57	65	100.00
PLEKHG5	exon1	1	6531050	6531643	ENST00000487949	ENSG00000171680	6531039	6531170	30	44.61	54	100.00
PLEKHG5	exon2	1	6530795	6530944	ENST00000487949	ENSG00000171680	6530784	6530954	38	44.23	49	100.00
PLEKHG5	exon3	1	6530566	6530703	ENST00000487949	ENSG00000171680	6530555	6530713	24	40.21	55	100.00
PLEKHG5	exon4	1	6530296	6530415	ENST00000487949	ENSG00000171680	6530285	6530425	51	67.39	77	100.00
PLEKHG5	exon5	1	6529604	6529736	ENST00000487949	ENSG00000171680	6529593	6529746	46	101.50	120	100.00
PLEKHG5	exon6	1	6529395	6529510	ENST00000487949	ENSG00000171680	6529384	6529520	62	71.76	83	100.00
PLEKHG5	exon7	1	6529102	6529301	ENST00000487949	ENSG00000171680	6529091	6529311	35	51.36	58	100.00
PLEKHG5	exon8	1	6527885	6528646	ENST00000487949	ENSG00000171680	6527874	6528656	13	36.67	81	100.00
PLEKHG5	exon9	1	6527182	6527632	ENST00000487949	ENSG00000171680	6527612	6527642	49	59.57	65	100.00
PLEKHG5	exon2	1	6556553	6556629	ENST00000537245	ENSG00000171680	6556542	6556639	9	10.40	12	100.00
PLEKHG5	exon3	1	6537589	6537718	ENST00000537245	ENSG00000171680	6537578	6537728	42	64.77	78	100.00
PLEKHG5	exon4	1	6535991	6536096	ENST00000537245	ENSG00000171680	6535980	6536106	33	50.17	65	100.00
PLEKHG5	exon5	1	6535522	6535582	ENST00000537245	ENSG00000171680	6535511	6535592	47	60.23	65	100.00
PLEKHG5	exon6	1	6535107	6535198	ENST00000537245	ENSG00000171680	6535096	6535208	54	65.03	74	100.00
PLEKHG5	exon7	1	6534511	6534647	ENST00000537245	ENSG00000171680	6534500	6534657	113	127.66	144	100.00
PLEKHG5	exon8	1	6534073	6534224	ENST00000537245	ENSG00000171680	6534062	6534234	25	44.59	59	100.00
PLEKHG5	exon9	1	6533311	6533514	ENST00000537245	ENSG00000171680	6533300	6533524	15	26.90	41	100.00
PLEKHG5	exon10	1	6533046	6533234	ENST00000537245	ENSG00000171680	6533035	6533244	26	54.98	75	100.00
PLEKHG5	exon11	1	6532587	6532682	ENST00000537245	ENSG00000171680	6532576	6532692	29	33.32	38	100.00
PLEKHG5	exon12	1	6531818	6531868	ENST00000537245	ENSG00000171680	6531807	6531878	25	29.62	32	100.00
PLEKHG5	exon13	1	6531548	6531697	ENST00000537245	ENSG00000171680	6531537	6531707	13	25.89	36	100.00
PLEKHG5	exon14	1	6531050	6531160	ENST00000537245	ENSG00000171680	6531039	6531170	30	44.61	54	100.00
PLEKHG5	exon15	1	6530795	6530944	ENST00000537245	ENSG00000171680	6530784	6530954	38	44.23	49	100.00
PLEKHG5	exon16	1	6530566	6530703	ENST00000537245	ENSG00000171680	6530555	6530713	24	40.21	55	100.00
PLEKHG5	exon17	1	6530296	6530415	ENST00000537245	ENSG00000171680	6530285	6530425	51	67.39	77	100.00
PLEKHG5	exon18	1	6529604	6529736	ENST00000537245	ENSG00000171680	6529593	6529746	46	101.50	120	100.00
PLEKHG5	exon19	1	6529395	6529510	ENST00000537245	ENSG00000171680	6529384	6529520	62	71.76	83	100.00
PLEKHG5	exon20	1	6529102	6529301	ENST00000537245	ENSG00000171680	6529091	6529311	35	51.36	58	100.00
PLEKHG5	exon21	1	6527885	6528646	ENST00000537245	ENSG00000171680	6527874	6528656	13	36.67	81	100.00
PLEKHG5	exon22	1	6527565	6527632	ENST00000537245	ENSG00000171680	6527612	6527642	49	59.57	65	100.00
PLEKHG5	exon2	1	6537589	6537718	ENST00000535355	ENSG00000171680	6537578	6537728	42	64.77	78	100.00
PLEKHG5	exon3	1	6535991	6536096	ENST00000535355	ENSG00000171680	6535980	6536106	33	50.17	65	100.00
PLEKHG5	exon4	1	6535522	6535582	ENST00000535355	ENSG00000171680	6535511	6535592	47	60.23	65	100.00
PLEKHG5	exon5	1	6535107	6535198	ENST00000535355	ENSG00000171680	6535096	6535208	54	65.03	74	100.00
PLEKHG5	exon6	1	6534511	6534647	ENST00000535355	ENSG00000171680	6534500	6534657	113	127.66	144	100.00
PLEKHG5	exon7	1	6534073	6534224	ENST00000535355	ENSG00000171680	6534062	6534234	25	44.59	59	100.00
PLEKHG5	exon8	1	6533311	6533514	ENST00000535355	ENSG00000171680	6533300	6533524	15	26.90	41	100.00
PLEKHG5	exon9	1	6533046	6533234	ENST00000535355	ENSG00000171680	6533035	6533244	26	54.98	75	100.00
PLEKHG5	exon10	1	6532587	6532682	ENST00000535355	ENSG00000171680	6532576	6532692	29	33.32	38	100.00
PLEKHG5	exon11	1	6531818	6531868	ENST00000535355	ENSG00000171680	6531807	6531878	25	29.62	32	100.00
PLEKHG5	exon12	1	6531548	6531697	ENST00000535355	ENSG00000171680	6531537	6531707	13	25.89	36	100.00
PLEKHG5	exon13	1	6531050	6531160	ENST00000535355	ENSG00000171680	6531039	6531170	30	44.61	54	100.00
PLEKHG5	exon14	1	6530795	6530944	ENST00000535355	ENSG00000171680	6530784	6530954	38	44.23	49	100.00
PLEKHG5	exon15	1	6530566	6530703	ENST00000535355	ENSG00000171680	6530555	6530713	24	40.21	55	100.00
PLEKHG5	exon16	1	6530296	6530415	ENST00000535355	ENSG00000171680	6530285	6530425	51	67.39	77	100.00
PLEKHG5	exon17	1	6529604	6529736	ENST00000535355	ENSG00000171680	6529593	6529746	46	101.50	120	100.00
PLEKHG5	exon18	1	6529395	6529510	ENST00000535355	ENSG00000171680	6529384	6529520	62	71.76	83	100.00
PLEKHG5	exon19	1	6529102	6529301	ENST00000535355	ENSG00000171680	6529091	6529311	35	51.36	58	100.00
PLEKHG5	exon20	1	6527885	6528646	ENST00000535355	ENSG00000171680	6527874	6528656	13	36.67	81	100.00
PLEKHG5	exon21	1	6527183	6527632	ENST00000535355	ENSG00000171680	6527612	6527642	49	59.57	65	100.00
PLEKHG5	exon2	1	6537589	6537718	ENST00000340850	ENSG00000171680	6537578	6537728	42	64.77	78	100.00
PLEKHG5	exon3	1	6535991	6536096	ENST00000340850	ENSG00000171680	6535980	6536106	33	50.17	65	100.00
PLEKHG5	exon4	1	6535522	6535582	ENST00000340850	ENSG00000171680	6535511	6535592	47	60.23	65	100.00
PLEKHG5	exon5	1	6535107	6535198	ENST00000340850	ENSG00000171680	6535096	6535208	54	65.03	74	100.00
PLEKHG5	exon6	1	6534511	6534647	ENST00000340850	ENSG00000171680	6534500	6534657	113	127.66	144	100.00
PLEKHG5	exon7	1	6534073	6534224	ENST00000340850	ENSG00000171680	6534062	6534234	25	44.59	59	100.00
PLEKHG5	exon8	1	6533311	6533514	ENST00000340850	ENSG00000171680	6533300	6533524	15	26.90	41	100.00
PLEKHG5	exon9	1	6533046	6533234	ENST00000340850	ENSG00000171680	6533035	6533244	26	54.98	75	100.00
PLEKHG5	exon10	1	6532587	6532682	ENST00000340850	ENSG00000171680	6532576	6532692	29	33.32	38	100.00
PLEKHG5	exon11	1	6531818	6531868	ENST00000340850	ENSG00000171680	6531807	6531878	25	29.62	32	100.00
PLEKHG5	exon12	1	6531548	6531697	ENST00000340850	ENSG00000171680	6531537	6531707	13	25.89	36	100.00
PLEKHG5	exon13	1	6531050	6531160	ENST00000340850	ENSG00000171680	6531039	6531170	30	44.61	54	100.00
PLEKHG5	exon14	1	6530795	6530944	ENST00000340850	ENSG00000171680	6530784	6530954	38	44.23	49	100.00
PLEKHG5	exon15	1	6530566	6530703	ENST00000340850	ENSG00000171680	6530555	6530713	24	40.21	55	100.00
PLEKHG5	exon16	1	6530296	6530415	ENST00000340850	ENSG00000171680	6530285	6530425	51	67.39	77	100.00
PLEKHG5	exon17	1	6529604	6529736	ENST00000340850	ENSG00000171680	6529593	6529746	46	101.50	120	100.00
PLEKHG5	exon18	1	6529395	6529510	ENST00000340850	ENSG00000171680	6529384	6529520	62	71.76	83	100.00
PLEKHG5	exon19	1	6529102	6529301	ENST00000340850	ENSG00000171680	6529091	6529311	35	51.36	58	100.00
PLEKHG5	exon20	1	6527885	6528646	ENST00000340850	ENSG00000171680	6527874	6528656	13	36.67	81	100.00
PLEKHG5	exon21	1	6526152	6527632	ENST00000340850	ENSG00000171680	6526118	6526177	20	26.83	37	100.00
PLEKHG5	exon2	1	6537589	6537718	ENST00000400913	ENSG00000171680	6537578	6537728	42	64.77	78	100.00
PLEKHG5	exon3	1	6535991	6536096	ENST00000400913	ENSG00000171680	6535980	6536106	33	50.17	65	100.00
PLEKHG5	exon4	1	6535522	6535582	ENST00000400913	ENSG00000171680	6535511	6535592	47	60.23	65	100.00
PLEKHG5	exon5	1	6535107	6535198	ENST00000400913	ENSG00000171680	6535096	6535208	54	65.03	74	100.00
PLEKHG5	exon6	1	6534511	6534647	ENST00000400913	ENSG00000171680	6534500	6534657	113	127.66	144	100.00
PLEKHG5	exon7	1	6534073	6534224	ENST00000400913	ENSG00000171680	6534062	6534234	25	44.59	59	100.00
PLEKHG5	exon8	1	6533311	6533514	ENST00000400913	ENSG00000171680	6533300	6533524	15	26.90	41	100.00
PLEKHG5	exon9	1	6533046	6533234	ENST00000400913	ENSG00000171680	6533035	6533244	26	54.98	75	100.00
PLEKHG5	exon10	1	6532587	6532682	ENST00000400913	ENSG00000171680	6532576	6532692	29	33.32	38	100.00
PLEKHG5	exon11	1	6531818	6531868	ENST00000400913	ENSG00000171680	6531807	6531878	25	29.62	32	100.00
PLEKHG5	exon12	1	6531548	6531697	ENST00000400913	ENSG00000171680	6531537	6531707	13	25.89	36	100.00
PLEKHG5	exon13	1	6531050	6531160	ENST00000400913	ENSG00000171680	6531039	6531170	30	44.61	54	100.00
PLEKHG5	exon14	1	6530795	6530944	ENST00000400913	ENSG00000171680	6530784	6530954	38	44.23	49	100.00
PLEKHG5	exon15	1	6530566	6530703	ENST00000400913	ENSG00000171680	6530555	6530713	24	40.21	55	100.00
PLEKHG5	exon16	1	6530296	6530415	ENST00000400913	ENSG00000171680	6530285	6530425	51	67.39	77	100.00
PLEKHG5	exon17	1	6529604	6529736	ENST00000400913	ENSG00000171680	6529593	6529746	46	101.50	120	100.00
PLEKHG5	exon18	1	6529395	6529510	ENST00000400913	ENSG00000171680	6529384	6529520	62	71.76	83	100.00
PLEKHG5	exon19	1	6529102	6529301	ENST00000400913	ENSG00000171680	6529091	6529311	35	51.36	58	100.00
PLEKHG5	exon20	1	6527885	6528646	ENST00000400913	ENSG00000171680	6527874	6528656	13	36.67	81	100.00
PLEKHG5	exon21	1	6526152	6527632	ENST00000400913	ENSG00000171680	6526118	6526177	20	26.83	37	100.00
PLEKHG5	exon1	1	6579505	6580069	ENST00000377737	ENSG00000171680	6579494	6579581	54	71.63	84	100.00
PLEKHG5	exon2	1	6556553	6556629	ENST00000377737	ENSG00000171680	6556542	6556639	9	10.40	12	100.00
PLEKHG5	exon3	1	6537589	6537718	ENST00000377737	ENSG00000171680	6537578	6537728	42	64.77	78	100.00
PLEKHG5	exon4	1	6535991	6536096	ENST00000377737	ENSG00000171680	6535980	6536106	33	50.17	65	100.00
PLEKHG5	exon5	1	6535522	6535582	ENST00000377737	ENSG00000171680	6535511	6535592	47	60.23	65	100.00
PLEKHG5	exon6	1	6535107	6535198	ENST00000377737	ENSG00000171680	6535096	6535208	54	65.03	74	100.00
PLEKHG5	exon7	1	6534511	6534647	ENST00000377737	ENSG00000171680	6534500	6534657	113	127.66	144	100.00
PLEKHG5	exon8	1	6534073	6534224	ENST00000377737	ENSG00000171680	6534062	6534234	25	44.59	59	100.00
PLEKHG5	exon9	1	6533311	6533514	ENST00000377737	ENSG00000171680	6533300	6533524	15	26.90	41	100.00
PLEKHG5	exon10	1	6533046	6533234	ENST00000377737	ENSG00000171680	6533035	6533244	26	54.98	75	100.00
PLEKHG5	exon11	1	6532587	6532682	ENST00000377737	ENSG00000171680	6532576	6532692	29	33.32	38	100.00
PLEKHG5	exon12	1	6531818	6531868	ENST00000377737	ENSG00000171680	6531807	6531878	25	29.62	32	100.00
PLEKHG5	exon13	1	6531548	6531697	ENST00000377737	ENSG00000171680	6531537	6531707	13	25.89	36	100.00
PLEKHG5	exon14	1	6531050	6531160	ENST00000377737	ENSG00000171680	6531039	6531170	30	44.61	54	100.00
PLEKHG5	exon15	1	6530795	6530944	ENST00000377737	ENSG00000171680	6530784	6530954	38	44.23	49	100.00
PLEKHG5	exon16	1	6530566	6530703	ENST00000377737	ENSG00000171680	6530555	6530713	24	40.21	55	100.00
PLEKHG5	exon17	1	6530296	6530415	ENST00000377737	ENSG00000171680	6530285	6530425	51	67.39	77	100.00
PLEKHG5	exon18	1	6529604	6529736	ENST00000377737	ENSG00000171680	6529593	6529746	46	101.50	120	100.00
PLEKHG5	exon19	1	6529395	6529510	ENST00000377737	ENSG00000171680	6529384	6529520	62	71.76	83	100.00
PLEKHG5	exon20	1	6529102	6529301	ENST00000377737	ENSG00000171680	6529091	6529311	35	51.36	58	100.00
PLEKHG5	exon21	1	6527885	6528646	ENST00000377737	ENSG00000171680	6527874	6528656	13	36.67	81	100.00
PLEKHG5	exon22	1	6527183	6527632	ENST00000377737	ENSG00000171680	6527612	6527642	49	59.57	65	100.00
PLEKHG5	exon1	1	6557380	6557484	ENST00000544978	ENSG00000171680	6557369	6557393	3	5.08	6	100.00
PLEKHG5	exon2	1	6556553	6556629	ENST00000544978	ENSG00000171680	6556542	6556639	9	10.40	12	100.00
PLEKHG5	exon3	1	6537589	6537718	ENST00000544978	ENSG00000171680	6537578	6537728	42	64.77	78	100.00
PLEKHG5	exon4	1	6535991	6536096	ENST00000544978	ENSG00000171680	6535980	6536106	33	50.17	65	100.00
PLEKHG5	exon5	1	6535522	6535582	ENST00000544978	ENSG00000171680	6535511	6535592	47	60.23	65	100.00
PLEKHG5	exon6	1	6535107	6535198	ENST00000544978	ENSG00000171680	6535096	6535208	54	65.03	74	100.00
PLEKHG5	exon7	1	6534511	6534647	ENST00000544978	ENSG00000171680	6534500	6534657	113	127.66	144	100.00
PLEKHG5	exon8	1	6534073	6534224	ENST00000544978	ENSG00000171680	6534062	6534234	25	44.59	59	100.00
PLEKHG5	exon9	1	6533311	6533514	ENST00000544978	ENSG00000171680	6533300	6533524	15	26.90	41	100.00
PLEKHG5	exon10	1	6533046	6533234	ENST00000544978	ENSG00000171680	6533035	6533244	26	54.98	75	100.00
PLEKHG5	exon11	1	6532587	6532682	ENST00000544978	ENSG00000171680	6532576	6532692	29	33.32	38	100.00
PLEKHG5	exon12	1	6531818	6531868	ENST00000544978	ENSG00000171680	6531807	6531878	25	29.62	32	100.00
PLEKHG5	exon13	1	6531548	6531697	ENST00000544978	ENSG00000171680	6531537	6531707	13	25.89	36	100.00
PLEKHG5	exon14	1	6531050	6531160	ENST00000544978	ENSG00000171680	6531039	6531170	30	44.61	54	100.00
PLEKHG5	exon15	1	6530795	6530944	ENST00000544978	ENSG00000171680	6530784	6530954	38	44.23	49	100.00
PLEKHG5	exon16	1	6530566	6530703	ENST00000544978	ENSG00000171680	6530555	6530713	24	40.21	55	100.00
PLEKHG5	exon17	1	6530296	6530415	ENST00000544978	ENSG00000171680	6530285	6530425	51	67.39	77	100.00
PLEKHG5	exon18	1	6529604	6529736	ENST00000544978	ENSG00000171680	6529593	6529746	46	101.50	120	100.00
PLEKHG5	exon19	1	6529395	6529510	ENST00000544978	ENSG00000171680	6529384	6529520	62	71.76	83	100.00
PLEKHG5	exon20	1	6529102	6529301	ENST00000544978	ENSG00000171680	6529091	6529311	35	51.36	58	100.00
PLEKHG5	exon21	1	6528159	6528646	ENST00000544978	ENSG00000171680	6527874	6528656	13	36.67	81	100.00
PLEKHG5	exon22	1	6527903	6527958	ENST00000544978	ENSG00000171680	6527874	6528656	13	36.67	81	100.00
TAS1R3	exon1	1	1266694	1266916	ENST00000339381	ENSG00000169962	1266715	1266926	19	26.38	35	100.00
TAS1R3	exon2	1	1267018	1267318	ENST00000339381	ENSG00000169962	1267007	1267328	91	155.67	213	100.00
TAS1R3	exon3	1	1267404	1268186	ENST00000339381	ENSG00000169962	1267393	1268196	36	70.46	116	100.00
TAS1R3	exon4	1	1268301	1268504	ENST00000339381	ENSG00000169962	1268290	1268514	95	121.12	142	100.00
TAS1R3	exon5	1	1268639	1268759	ENST00000339381	ENSG00000169962	1268628	1268769	76	88.65	99	100.00
TAS1R3	exon6	1	1268886	1270686	ENST00000339381	ENSG00000169962	1268875	1269851	14	82.05	178	100.00
CDK11A	exon2	1	1654027	1654270	ENST00000356200	ENSG00000008128	1654136	1654267	39	60.24	70	100.00
CDK11A	exon3	1	1653035	1653150	ENST00000356200	ENSG00000008128	1653024	1653160	43	74.50	95	100.00
CDK11A	exon5	1	1647785	1647917	ENST00000356200	ENSG00000008128	1647774	1647927	52	79.10	100	100.00
CDK11A	exon6	1	1643703	1643839	ENST00000356200	ENSG00000008128	1643692	1643849	63	113.41	141	100.00
CDK11A	exon7	1	1640957	1641079	ENST00000356200	ENSG00000008128	1640946	1641089	28	45.23	53	100.00
CDK11A	exon8	1	1640477	1640572	ENST00000356200	ENSG00000008128	1640466	1640582	28	30.37	33	100.00
CDK11A	exon9	1	1640233	1640391	ENST00000356200	ENSG00000008128	1640222	1640401	32	53.56	65	100.00
CDK11A	exon10	1	1639619	1639684	ENST00000356200	ENSG00000008128	1639608	1639694	106	112.73	120	100.00
CDK11A	exon11	1	1638848	1639023	ENST00000356200	ENSG00000008128	1638837	1639033	27	60.13	83	100.00
CDK11A	exon12	1	1637081	1637171	ENST00000356200	ENSG00000008128	1637070	1637181	33	47.95	59	100.00
CDK11A	exon13	1	1636343	1636464	ENST00000356200	ENSG00000008128	1636332	1636474	74	103.07	119	100.00
CDK11A	exon14	1	1635989	1636094	ENST00000356200	ENSG00000008128	1635978	1636104	50	68.95	79	100.00
CDK11A	exon15	1	1635662	1635783	ENST00000356200	ENSG00000008128	1635651	1635793	60	74.43	86	100.00
CDK11A	exon16	1	1635478	1635585	ENST00000356200	ENSG00000008128	1635467	1635595	57	70.23	80	100.00
CDK11A	exon17	1	1635263	1635379	ENST00000356200	ENSG00000008128	1635252	1635389	41	44.28	47	100.00
CDK11A	exon18	1	1634915	1635063	ENST00000356200	ENSG00000008128	1634904	1635073	27	46.70	57	100.00
CDK11A	exon19	1	1634519	1634708	ENST00000356200	ENSG00000008128	1634508	1634718	51	61.80	71	100.00
CDK11A	exon20	1	1634169	1634438	ENST00000356200	ENSG00000008128	1634338	1634448	39	50.48	57	100.00
CDK11A	exon1	1	1635662	1635692	ENST00000463652	ENSG00000008128	1635651	1635793	60	74.43	86	100.00
CDK11A	exon2	1	1635478	1635585	ENST00000463652	ENSG00000008128	1635467	1635595	57	70.23	80	100.00
CDK11A	exon3	1	1634915	1635379	ENST00000463652	ENSG00000008128	1634904	1635073	27	46.70	57	100.00
CDK11A	exon4	1	1634519	1634708	ENST00000463652	ENSG00000008128	1634508	1634718	51	61.80	71	100.00
CDK11A	exon5	1	1634205	1634438	ENST00000463652	ENSG00000008128	1634338	1634448	39	50.48	57	100.00
CDK11A	exon1	1	1653035	1653094	ENST00000356937	ENSG00000008128	1653024	1653160	43	74.50	95	100.00
CDK11A	exon3	1	1647785	1647917	ENST00000356937	ENSG00000008128	1647774	1647927	52	79.10	100	100.00
CDK11A	exon4	1	1643703	1643866	ENST00000356937	ENSG00000008128	1643692	1643849	63	113.41	141	100.00
CDK11A	exon5	1	1640957	1641079	ENST00000356937	ENSG00000008128	1640946	1641089	28	45.23	53	100.00
CDK11A	exon6	1	1640477	1640572	ENST00000356937	ENSG00000008128	1640466	1640582	28	30.37	33	100.00
CDK11A	exon7	1	1640233	1640391	ENST00000356937	ENSG00000008128	1640222	1640401	32	53.56	65	100.00
CDK11A	exon8	1	1639619	1639684	ENST00000356937	ENSG00000008128	1639608	1639694	106	112.73	120	100.00
CDK11A	exon9	1	1638848	1639023	ENST00000356937	ENSG00000008128	1638837	1639033	27	60.13	83	100.00
CDK11A	exon10	1	1637081	1637171	ENST00000356937	ENSG00000008128	1637070	1637181	33	47.95	59	100.00
CDK11A	exon11	1	1636343	1636464	ENST00000356937	ENSG00000008128	1636332	1636474	74	103.07	119	100.00
CDK11A	exon12	1	1635989	1636094	ENST00000356937	ENSG00000008128	1635978	1636104	50	68.95	79	100.00
CDK11A	exon13	1	1635478	1635783	ENST00000356937	ENSG00000008128	1635467	1635595	57	70.23	80	100.00
CDK11A	exon14	1	1635263	1635379	ENST00000356937	ENSG00000008128	1635252	1635389	41	44.28	47	100.00
CDK11A	exon15	1	1634915	1635063	ENST00000356937	ENSG00000008128	1634904	1635073	27	46.70	57	100.00
CDK11A	exon16	1	1634519	1634708	ENST00000356937	ENSG00000008128	1634508	1634718	51	61.80	71	100.00
CDK11A	exon17	1	1634320	1634438	ENST00000356937	ENSG00000008128	1634338	1634448	39	50.48	57	100.00
CDK11A	exon1	1	1654147	1654271	ENST00000509982	ENSG00000008128	1654136	1654267	39	60.24	70	100.00
CDK11A	exon2	1	1653035	1653150	ENST00000509982	ENSG00000008128	1653024	1653160	43	74.50	95	100.00
CDK11A	exon4	1	1647785	1647917	ENST00000509982	ENSG00000008128	1647774	1647927	52	79.10	100	100.00
CDK11A	exon5	1	1643703	1643839	ENST00000509982	ENSG00000008128	1643692	1643849	63	113.41	141	100.00
CDK11A	exon6	1	1640918	1641079	ENST00000509982	ENSG00000008128	1640946	1641089	28	45.23	53	100.00
CDK11A	exon7	1	1640477	1640572	ENST00000509982	ENSG00000008128	1640466	1640582	28	30.37	33	100.00
CDK11A	exon8	1	1640233	1640391	ENST00000509982	ENSG00000008128	1640222	1640401	32	53.56	65	100.00
CDK11A	exon9	1	1639619	1639684	ENST00000509982	ENSG00000008128	1639608	1639694	106	112.73	120	100.00
CDK11A	exon10	1	1638964	1639023	ENST00000509982	ENSG00000008128	1638837	1639033	27	60.13	83	100.00
CDK11A	exon11	1	1637081	1637171	ENST00000509982	ENSG00000008128	1637070	1637181	33	47.95	59	100.00
CDK11A	exon12	1	1636343	1636464	ENST00000509982	ENSG00000008128	1636332	1636474	74	103.07	119	100.00
CDK11A	exon13	1	1635989	1636094	ENST00000509982	ENSG00000008128	1635978	1636104	50	68.95	79	100.00
CDK11A	exon14	1	1635662	1635783	ENST00000509982	ENSG00000008128	1635651	1635793	60	74.43	86	100.00
CDK11A	exon15	1	1635478	1635585	ENST00000509982	ENSG00000008128	1635467	1635595	57	70.23	80	100.00
CDK11A	exon16	1	1635263	1635379	ENST00000509982	ENSG00000008128	1635252	1635389	41	44.28	47	100.00
CDK11A	exon17	1	1634915	1635063	ENST00000509982	ENSG00000008128	1634904	1635073	27	46.70	57	100.00
CDK11A	exon18	1	1634519	1634708	ENST00000509982	ENSG00000008128	1634508	1634718	51	61.80	71	100.00
CDK11A	exon19	1	1634320	1634438	ENST00000509982	ENSG00000008128	1634338	1634448	39	50.48	57	100.00
CDK11A	exon2	1	1654147	1654270	ENST00000404249	ENSG00000008128	1654136	1654267	39	60.24	70	100.00
CDK11A	exon3	1	1653035	1653150	ENST00000404249	ENSG00000008128	1653024	1653160	43	74.50	95	100.00
CDK11A	exon5	1	1647785	1647917	ENST00000404249	ENSG00000008128	1647774	1647927	52	79.10	100	100.00
CDK11A	exon6	1	1643703	1643839	ENST00000404249	ENSG00000008128	1643692	1643849	63	113.41	141	100.00
CDK11A	exon7	1	1640957	1641079	ENST00000404249	ENSG00000008128	1640946	1641089	28	45.23	53	100.00
CDK11A	exon8	1	1640477	1640572	ENST00000404249	ENSG00000008128	1640466	1640582	28	30.37	33	100.00
CDK11A	exon9	1	1640233	1640391	ENST00000404249	ENSG00000008128	1640222	1640401	32	53.56	65	100.00
CDK11A	exon10	1	1639619	1639684	ENST00000404249	ENSG00000008128	1639608	1639694	106	112.73	120	100.00
CDK11A	exon11	1	1638848	1639023	ENST00000404249	ENSG00000008128	1638837	1639033	27	60.13	83	100.00
CDK11A	exon12	1	1637081	1637171	ENST00000404249	ENSG00000008128	1637070	1637181	33	47.95	59	100.00
CDK11A	exon13	1	1636343	1636464	ENST00000404249	ENSG00000008128	1636332	1636474	74	103.07	119	100.00
CDK11A	exon14	1	1635989	1636094	ENST00000404249	ENSG00000008128	1635978	1636104	50	68.95	79	100.00
CDK11A	exon15	1	1635662	1635783	ENST00000404249	ENSG00000008128	1635651	1635793	60	74.43	86	100.00
CDK11A	exon16	1	1635478	1635585	ENST00000404249	ENSG00000008128	1635467	1635595	57	70.23	80	100.00
CDK11A	exon17	1	1635263	1635379	ENST00000404249	ENSG00000008128	1635252	1635389	41	44.28	47	100.00
CDK11A	exon18	1	1634915	1635063	ENST00000404249	ENSG00000008128	1634904	1635073	27	46.70	57	100.00
CDK11A	exon19	1	1634519	1634708	ENST00000404249	ENSG00000008128	1634508	1634718	51	61.80	71	100.00
CDK11A	exon20	1	1634320	1634438	ENST00000404249	ENSG00000008128	1634338	1634448	39	50.48	57	100.00
CDK11A	exon2	1	1654147	1654270	ENST00000460465	ENSG00000008128	1654136	1654267	39	60.24	70	100.00
CDK11A	exon3	1	1653035	1653150	ENST00000460465	ENSG00000008128	1653024	1653160	43	74.50	95	100.00
CDK11A	exon5	1	1647785	1647917	ENST00000460465	ENSG00000008128	1647774	1647927	52	79.10	100	100.00
CDK11A	exon6	1	1643703	1643839	ENST00000460465	ENSG00000008128	1643692	1643849	63	113.41	141	100.00
CDK11A	exon7	1	1640957	1641079	ENST00000460465	ENSG00000008128	1640946	1641089	28	45.23	53	100.00
CDK11A	exon8	1	1640477	1640572	ENST00000460465	ENSG00000008128	1640466	1640582	28	30.37	33	100.00
CDK11A	exon9	1	1640233	1640391	ENST00000460465	ENSG00000008128	1640222	1640401	32	53.56	65	100.00
CDK11A	exon10	1	1639619	1639684	ENST00000460465	ENSG00000008128	1639608	1639694	106	112.73	120	100.00
CDK11A	exon11	1	1638964	1639023	ENST00000460465	ENSG00000008128	1638837	1639033	27	60.13	83	100.00
CDK11A	exon12	1	1637081	1637171	ENST00000460465	ENSG00000008128	1637070	1637181	33	47.95	59	100.00
CDK11A	exon13	1	1636343	1636464	ENST00000460465	ENSG00000008128	1636332	1636474	74	103.07	119	100.00
CDK11A	exon14	1	1635989	1636094	ENST00000460465	ENSG00000008128	1635978	1636104	50	68.95	79	100.00
CDK11A	exon15	1	1635662	1635783	ENST00000460465	ENSG00000008128	1635651	1635793	60	74.43	86	100.00
CDK11A	exon16	1	1635478	1635585	ENST00000460465	ENSG00000008128	1635467	1635595	57	70.23	80	100.00
CDK11A	exon17	1	1635263	1635379	ENST00000460465	ENSG00000008128	1635252	1635389	41	44.28	47	100.00
CDK11A	exon18	1	1634915	1635063	ENST00000460465	ENSG00000008128	1634904	1635073	27	46.70	57	100.00
CDK11A	exon19	1	1634519	1634708	ENST00000460465	ENSG00000008128	1634508	1634718	51	61.80	71	100.00
CDK11A	exon20	1	1634320	1634438	ENST00000460465	ENSG00000008128	1634338	1634448	39	50.48	57	100.00
CDK11A	exon2	1	1654147	1654270	ENST00000357760	ENSG00000008128	1654136	1654267	39	60.24	70	100.00
CDK11A	exon3	1	1653035	1653150	ENST00000357760	ENSG00000008128	1653024	1653160	43	74.50	95	100.00
CDK11A	exon5	1	1647785	1647917	ENST00000357760	ENSG00000008128	1647774	1647927	52	79.10	100	100.00
CDK11A	exon6	1	1643703	1643866	ENST00000357760	ENSG00000008128	1643692	1643849	63	113.41	141	100.00
CDK11A	exon7	1	1640957	1641079	ENST00000357760	ENSG00000008128	1640946	1641089	28	45.23	53	100.00
CDK11A	exon8	1	1640477	1640572	ENST00000357760	ENSG00000008128	1640466	1640582	28	30.37	33	100.00
CDK11A	exon9	1	1640233	1640391	ENST00000357760	ENSG00000008128	1640222	1640401	32	53.56	65	100.00
CDK11A	exon10	1	1639619	1639684	ENST00000357760	ENSG00000008128	1639608	1639694	106	112.73	120	100.00
CDK11A	exon11	1	1638848	1639023	ENST00000357760	ENSG00000008128	1638837	1639033	27	60.13	83	100.00
CDK11A	exon12	1	1637081	1637171	ENST00000357760	ENSG00000008128	1637070	1637181	33	47.95	59	100.00
CDK11A	exon13	1	1636343	1636464	ENST00000357760	ENSG00000008128	1636332	1636474	74	103.07	119	100.00
CDK11A	exon14	1	1635989	1636094	ENST00000357760	ENSG00000008128	1635978	1636104	50	68.95	79	100.00
CDK11A	exon15	1	1635662	1635783	ENST00000357760	ENSG00000008128	1635651	1635793	60	74.43	86	100.00
CDK11A	exon16	1	1635478	1635585	ENST00000357760	ENSG00000008128	1635467	1635595	57	70.23	80	100.00
CDK11A	exon17	1	1635263	1635379	ENST00000357760	ENSG00000008128	1635252	1635389	41	44.28	47	100.00
CDK11A	exon18	1	1634915	1635063	ENST00000357760	ENSG00000008128	1634904	1635073	27	46.70	57	100.00
CDK11A	exon19	1	1634519	1634708	ENST00000357760	ENSG00000008128	1634508	1634718	51	61.80	71	100.00
CDK11A	exon20	1	1634320	1634438	ENST00000357760	ENSG00000008128	1634338	1634448	39	50.48	57	100.00
CDK11A	exon2	1	1654147	1654270	ENST00000358779	ENSG00000008128	1654136	1654267	39	60.24	70	100.00
CDK11A	exon3	1	1653035	1653150	ENST00000358779	ENSG00000008128	1653024	1653160	43	74.50	95	100.00
CDK11A	exon5	1	1647785	1647917	ENST00000358779	ENSG00000008128	1647774	1647927	52	79.10	100	100.00
CDK11A	exon6	1	1643703	1643839	ENST00000358779	ENSG00000008128	1643692	1643849	63	113.41	141	100.00
CDK11A	exon7	1	1640957	1641079	ENST00000358779	ENSG00000008128	1640946	1641089	28	45.23	53	100.00
CDK11A	exon8	1	1640477	1640572	ENST00000358779	ENSG00000008128	1640466	1640582	28	30.37	33	100.00
CDK11A	exon9	1	1640233	1640391	ENST00000358779	ENSG00000008128	1640222	1640401	32	53.56	65	100.00
CDK11A	exon10	1	1639619	1639684	ENST00000358779	ENSG00000008128	1639608	1639694	106	112.73	120	100.00
CDK11A	exon11	1	1638848	1639023	ENST00000358779	ENSG00000008128	1638837	1639033	27	60.13	83	100.00
CDK11A	exon12	1	1637081	1637171	ENST00000358779	ENSG00000008128	1637070	1637181	33	47.95	59	100.00
CDK11A	exon13	1	1636343	1636464	ENST00000358779	ENSG00000008128	1636332	1636474	74	103.07	119	100.00
CDK11A	exon14	1	1635989	1636094	ENST00000358779	ENSG00000008128	1635978	1636104	50	68.95	79	100.00
CDK11A	exon15	1	1635662	1635783	ENST00000358779	ENSG00000008128	1635651	1635793	60	74.43	86	100.00
CDK11A	exon16	1	1635478	1635585	ENST00000358779	ENSG00000008128	1635467	1635595	57	70.23	80	100.00
CDK11A	exon17	1	1635263	1635379	ENST00000358779	ENSG00000008128	1635252	1635389	41	44.28	47	100.00
CDK11A	exon18	1	1634915	1635063	ENST00000358779	ENSG00000008128	1634904	1635073	27	46.70	57	100.00
CDK11A	exon19	1	1634519	1634708	ENST00000358779	ENSG00000008128	1634508	1634718	51	61.80	71	100.00
CDK11A	exon20	1	1634320	1634438	ENST00000358779	ENSG00000008128	1634338	1634448	39	50.48	57	100.00
CDK11A	exon2	1	1654147	1654270	ENST00000378633	ENSG00000008128	1654136	1654267	39	60.24	70	100.00
CDK11A	exon3	1	1653035	1653150	ENST00000378633	ENSG00000008128	1653024	1653160	43	74.50	95	100.00
CDK11A	exon5	1	1647785	1647917	ENST00000378633	ENSG00000008128	1647774	1647927	52	79.10	100	100.00
CDK11A	exon6	1	1643703	1643839	ENST00000378633	ENSG00000008128	1643692	1643849	63	113.41	141	100.00
CDK11A	exon7	1	1640918	1641079	ENST00000378633	ENSG00000008128	1640946	1641089	28	45.23	53	100.00
CDK11A	exon8	1	1640477	1640572	ENST00000378633	ENSG00000008128	1640466	1640582	28	30.37	33	100.00
CDK11A	exon9	1	1640233	1640391	ENST00000378633	ENSG00000008128	1640222	1640401	32	53.56	65	100.00
CDK11A	exon10	1	1639619	1639684	ENST00000378633	ENSG00000008128	1639608	1639694	106	112.73	120	100.00
CDK11A	exon11	1	1638848	1639023	ENST00000378633	ENSG00000008128	1638837	1639033	27	60.13	83	100.00
CDK11A	exon12	1	1637081	1637171	ENST00000378633	ENSG00000008128	1637070	1637181	33	47.95	59	100.00
CDK11A	exon13	1	1636343	1636464	ENST00000378633	ENSG00000008128	1636332	1636474	74	103.07	119	100.00
CDK11A	exon14	1	1635989	1636094	ENST00000378633	ENSG00000008128	1635978	1636104	50	68.95	79	100.00
CDK11A	exon15	1	1635662	1635783	ENST00000378633	ENSG00000008128	1635651	1635793	60	74.43	86	100.00
CDK11A	exon16	1	1635478	1635585	ENST00000378633	ENSG00000008128	1635467	1635595	57	70.23	80	100.00
CDK11A	exon17	1	1635263	1635379	ENST00000378633	ENSG00000008128	1635252	1635389	41	44.28	47	100.00
CDK11A	exon18	1	1634915	1635063	ENST00000378633	ENSG00000008128	1634904	1635073	27	46.70	57	100.00
CDK11A	exon19	1	1634519	1634708	ENST00000378633	ENSG00000008128	1634508	1634718	51	61.80	71	100.00
CDK11A	exon20	1	1634320	1634438	ENST00000378633	ENSG00000008128	1634338	1634448	39	50.48	57	100.00
CDK11A	exon2	1	1654147	1654270	ENST00000378638	ENSG00000008128	1654136	1654267	39	60.24	70	100.00
CDK11A	exon4	1	1653035	1653150	ENST00000378638	ENSG00000008128	1653024	1653160	43	74.50	95	100.00
CDK11A	exon6	1	1647785	1647917	ENST00000378638	ENSG00000008128	1647774	1647927	52	79.10	100	100.00
CDK11A	exon7	1	1643703	1643839	ENST00000378638	ENSG00000008128	1643692	1643849	63	113.41	141	100.00
CDK11A	exon8	1	1640957	1641079	ENST00000378638	ENSG00000008128	1640946	1641089	28	45.23	53	100.00
CDK11A	exon9	1	1640477	1640572	ENST00000378638	ENSG00000008128	1640466	1640582	28	30.37	33	100.00
CDK11A	exon10	1	1640233	1640391	ENST00000378638	ENSG00000008128	1640222	1640401	32	53.56	65	100.00
CDK11A	exon11	1	1639619	1639684	ENST00000378638	ENSG00000008128	1639608	1639694	106	112.73	120	100.00
CDK11A	exon12	1	1638848	1639023	ENST00000378638	ENSG00000008128	1638837	1639033	27	60.13	83	100.00
CDK11A	exon13	1	1637081	1637171	ENST00000378638	ENSG00000008128	1637070	1637181	33	47.95	59	100.00
CDK11A	exon14	1	1636343	1636464	ENST00000378638	ENSG00000008128	1636332	1636474	74	103.07	119	100.00
CDK11A	exon15	1	1635989	1636094	ENST00000378638	ENSG00000008128	1635978	1636104	50	68.95	79	100.00
CDK11A	exon16	1	1635662	1635783	ENST00000378638	ENSG00000008128	1635651	1635793	60	74.43	86	100.00
CDK11A	exon17	1	1635478	1635585	ENST00000378638	ENSG00000008128	1635467	1635595	57	70.23	80	100.00
CDK11A	exon18	1	1635263	1635379	ENST00000378638	ENSG00000008128	1635252	1635389	41	44.28	47	100.00
CDK11A	exon19	1	1634915	1635063	ENST00000378638	ENSG00000008128	1634904	1635073	27	46.70	57	100.00
CDK11A	exon20	1	1634519	1634708	ENST00000378638	ENSG00000008128	1634508	1634718	51	61.80	71	100.00
CDK11A	exon21	1	1634320	1634438	ENST00000378638	ENSG00000008128	1634338	1634448	39	50.48	57	100.00
CDK11A	exon1	1	1635478	1635555	ENST00000478901	ENSG00000008128	1635467	1635595	57	70.23	80	100.00
CDK11A	exon2	1	1634527	1635379	ENST00000478901	ENSG00000008128	1634508	1634718	51	61.80	71	100.00
CDK11A	exon1	1	1635662	1635994	ENST00000468397	ENSG00000008128	1635651	1635793	60	74.43	86	100.00
CDK11A	exon2	1	1635263	1635434	ENST00000468397	ENSG00000008128	1635252	1635389	41	44.28	47	100.00
CDK11A	exon3	1	1634915	1635063	ENST00000468397	ENSG00000008128	1634904	1635073	27	46.70	57	100.00
CDK11A	exon4	1	1634527	1634708	ENST00000468397	ENSG00000008128	1634508	1634718	51	61.80	71	100.00
CDK11A	exon1	1	1635662	1636041	ENST00000491311	ENSG00000008128	1635651	1635793	60	74.43	86	100.00
CDK11A	exon2	1	1635478	1635585	ENST00000491311	ENSG00000008128	1635467	1635595	57	70.23	80	100.00
CDK11A	exon3	1	1635263	1635379	ENST00000491311	ENSG00000008128	1635252	1635389	41	44.28	47	100.00
CDK11A	exon4	1	1635043	1635063	ENST00000491311	ENSG00000008128	1634904	1635073	27	46.70	57	100.00
CDK11A	exon1	1	1635989	1636024	ENST00000495016	ENSG00000008128	1635978	1636104	50	68.95	79	100.00
CDK11A	exon2	1	1635662	1635783	ENST00000495016	ENSG00000008128	1635651	1635793	60	74.43	86	100.00
CDK11A	exon3	1	1635307	1635434	ENST00000495016	ENSG00000008128	1635252	1635389	41	44.28	47	100.00
CDK11A	exon1	1	1638848	1639000	ENST00000468800	ENSG00000008128	1638837	1639033	27	60.13	83	100.00
CDK11A	exon2	1	1637081	1637171	ENST00000468800	ENSG00000008128	1637070	1637181	33	47.95	59	100.00
CDK11A	exon3	1	1636343	1636464	ENST00000468800	ENSG00000008128	1636332	1636474	74	103.07	119	100.00
CDK11A	exon4	1	1635662	1636094	ENST00000468800	ENSG00000008128	1635651	1635793	60	74.43	86	100.00
CDK11A	exon5	1	1635488	1635585	ENST00000468800	ENSG00000008128	1635467	1635595	57	70.23	80	100.00
CDK11A	exon1	1	1635989	1636199	ENST00000464748	ENSG00000008128	1635978	1636104	50	68.95	79	100.00
CDK11A	exon2	1	1635662	1635783	ENST00000464748	ENSG00000008128	1635651	1635793	60	74.43	86	100.00
CDK11A	exon3	1	1635538	1635585	ENST00000464748	ENSG00000008128	1635467	1635595	57	70.23	80	100.00
CDK11A	exon1	1	1635989	1636463	ENST00000489300	ENSG00000008128	1635978	1636104	50	68.95	79	100.00
CDK11A	exon2	1	1635682	1635783	ENST00000489300	ENSG00000008128	1635651	1635793	60	74.43	86	100.00
CDK11A	exon1	1	1640233	1640315	ENST00000492390	ENSG00000008128	1640222	1640401	32	53.56	65	100.00
CDK11A	exon2	1	1639619	1639684	ENST00000492390	ENSG00000008128	1639608	1639694	106	112.73	120	100.00
CDK11A	exon3	1	1638964	1639023	ENST00000492390	ENSG00000008128	1638837	1639033	27	60.13	83	100.00
CDK11A	exon4	1	1637081	1637171	ENST00000492390	ENSG00000008128	1637070	1637181	33	47.95	59	100.00
CDK11A	exon5	1	1635789	1636464	ENST00000492390	ENSG00000008128	1635651	1635793	60	74.43	86	100.00
CDK11A	exon1	1	1639619	1639670	ENST00000474916	ENSG00000008128	1639608	1639694	106	112.73	120	100.00
CDK11A	exon2	1	1638848	1639038	ENST00000474916	ENSG00000008128	1638837	1639033	27	60.13	83	100.00
CDK11A	exon3	1	1637081	1637171	ENST00000474916	ENSG00000008128	1637070	1637181	33	47.95	59	100.00
CDK11A	exon4	1	1636047	1636464	ENST00000474916	ENSG00000008128	1635978	1636104	50	68.95	79	100.00
CDK11A	exon2	1	1654147	1654270	ENST00000479362	ENSG00000008128	1654136	1654267	39	60.24	70	100.00
CDK11A	exon3	1	1653035	1653150	ENST00000479362	ENSG00000008128	1653024	1653160	43	74.50	95	100.00
CDK11A	exon5	1	1647789	1647917	ENST00000479362	ENSG00000008128	1647774	1647927	52	79.10	100	100.00
CDK11A	exon1	1	1653035	1653318	ENST00000498810	ENSG00000008128	1653024	1653160	43	74.50	95	100.00
CDK11A	exon2	1	1653905	1654270	ENST00000487462	ENSG00000008128	1654136	1654267	39	60.24	70	100.00
CDK11A	exon2	1	1654147	1654270	ENST00000401096	ENSG00000008128	1654136	1654267	39	60.24	70	100.00
CDK11A	exon2	1	1654147	1654270	ENST00000378635	ENSG00000008128	1654136	1654267	39	60.24	70	100.00
CDK11A	exon3	1	1653035	1653150	ENST00000378635	ENSG00000008128	1653024	1653160	43	74.50	95	100.00
CDK11A	exon5	1	1647785	1647917	ENST00000378635	ENSG00000008128	1647774	1647927	52	79.10	100	100.00
CDK11A	exon6	1	1640957	1641079	ENST00000378635	ENSG00000008128	1640946	1641089	28	45.23	53	100.00
CDK11A	exon7	1	1640477	1640572	ENST00000378635	ENSG00000008128	1640466	1640582	28	30.37	33	100.00
CDK11A	exon8	1	1640233	1640391	ENST00000378635	ENSG00000008128	1640222	1640401	32	53.56	65	100.00
CDK11A	exon9	1	1639619	1639684	ENST00000378635	ENSG00000008128	1639608	1639694	106	112.73	120	100.00
CDK11A	exon10	1	1638848	1639023	ENST00000378635	ENSG00000008128	1638837	1639033	27	60.13	83	100.00
CDK11A	exon11	1	1637078	1637171	ENST00000378635	ENSG00000008128	1637070	1637181	33	47.95	59	100.00
FBLIM1	exon4	1	16091459	16091568	ENST00000496928	ENSG00000162458	16091468	16091738	16	48.83	70	100.00
FBLIM1	exon4	1	16091459	16091581	ENST00000508310	ENSG00000162458	16091468	16091738	16	48.83	70	100.00
FBLIM1	exon4	1	16091459	16091712	ENST00000510393	ENSG00000162458	16091468	16091738	16	48.83	70	100.00
FBLIM1	exon4	1	16091459	16091530	ENST00000430076	ENSG00000162458	16091468	16091738	16	48.83	70	100.00
FBLIM1	exon4	1	16091459	16091728	ENST00000375771	ENSG00000162458	16091468	16091738	16	48.83	70	100.00
FBLIM1	exon5	1	16093871	16094058	ENST00000375771	ENSG00000162458	16093860	16094068	12	26.75	38	100.00
FBLIM1	exon6	1	16095023	16095125	ENST00000375771	ENSG00000162458	16095012	16095135	29	35.88	42	100.00
FBLIM1	exon7	1	16096904	16097073	ENST00000375771	ENSG00000162458	16096893	16097083	82	125.97	153	100.00
FBLIM1	exon8	1	16101113	16101291	ENST00000375771	ENSG00000162458	16101102	16101533	5	108.07	233	100.00
FBLIM1	exon9	1	16103665	16103782	ENST00000375771	ENSG00000162458	16103654	16103792	22	28.51	32	100.00
FBLIM1	exon10	1	16111043	16113089	ENST00000375771	ENSG00000162458	16111032	16111163	30	41.27	48	100.00
FBLIM1	exon4	1	16091459	16091522	ENST00000510929	ENSG00000162458	16091468	16091738	16	48.83	70	100.00
FBLIM1	exon4	1	16091459	16091571	ENST00000502638	ENSG00000162458	16091468	16091738	16	48.83	70	100.00
FBLIM1	exon3	1	16091459	16091728	ENST00000375766	ENSG00000162458	16091468	16091738	16	48.83	70	100.00
FBLIM1	exon4	1	16093871	16094058	ENST00000375766	ENSG00000162458	16093860	16094068	12	26.75	38	100.00
FBLIM1	exon5	1	16095023	16095125	ENST00000375766	ENSG00000162458	16095012	16095135	29	35.88	42	100.00
FBLIM1	exon6	1	16096904	16097073	ENST00000375766	ENSG00000162458	16096893	16097083	82	125.97	153	100.00
FBLIM1	exon7	1	16101113	16101291	ENST00000375766	ENSG00000162458	16101102	16101533	5	108.07	233	100.00
FBLIM1	exon8	1	16103665	16103782	ENST00000375766	ENSG00000162458	16103654	16103792	22	28.51	32	100.00
FBLIM1	exon9	1	16111043	16113089	ENST00000375766	ENSG00000162458	16111032	16111163	30	41.27	48	100.00
FBLIM1	exon3	1	16091459	16091728	ENST00000483633	ENSG00000162458	16091468	16091738	16	48.83	70	100.00
FBLIM1	exon4	1	16093871	16094054	ENST00000483633	ENSG00000162458	16093860	16094068	12	26.75	38	100.00
FBLIM1	exon3	1	16091459	16091728	ENST00000502739	ENSG00000162458	16091468	16091738	16	48.83	70	100.00
FBLIM1	exon4	1	16096904	16097073	ENST00000502739	ENSG00000162458	16096893	16097083	82	125.97	153	100.00
FBLIM1	exon5	1	16101113	16101126	ENST00000502739	ENSG00000162458	16101102	16101533	5	108.07	233	100.00
FBLIM1	exon3	1	16091459	16091728	ENST00000431771	ENSG00000162458	16091468	16091738	16	48.83	70	100.00
FBLIM1	exon4	1	16093871	16093932	ENST00000431771	ENSG00000162458	16093860	16094068	12	26.75	38	100.00
FBLIM1	exon2	1	16091459	16091728	ENST00000441801	ENSG00000162458	16091468	16091738	16	48.83	70	100.00
FBLIM1	exon3	1	16093871	16094058	ENST00000441801	ENSG00000162458	16093860	16094068	12	26.75	38	100.00
FBLIM1	exon4	1	16095023	16095125	ENST00000441801	ENSG00000162458	16095012	16095135	29	35.88	42	100.00
FBLIM1	exon5	1	16096904	16097073	ENST00000441801	ENSG00000162458	16096893	16097083	82	125.97	153	100.00
FBLIM1	exon6	1	16101113	16101737	ENST00000441801	ENSG00000162458	16101102	16101533	5	108.07	233	100.00
FBLIM1	exon1	1	16091448	16091728	ENST00000332305	ENSG00000162458	16091468	16091738	16	48.83	70	100.00
FBLIM1	exon2	1	16096904	16097073	ENST00000332305	ENSG00000162458	16096893	16097083	82	125.97	153	100.00
FBLIM1	exon3	1	16101113	16101291	ENST00000332305	ENSG00000162458	16101102	16101533	5	108.07	233	100.00
FBLIM1	exon4	1	16103665	16103782	ENST00000332305	ENSG00000162458	16103654	16103792	22	28.51	32	100.00
FBLIM1	exon5	1	16111043	16111824	ENST00000332305	ENSG00000162458	16111032	16111163	30	41.27	48	100.00
FBLIM1	exon2	1	16103665	16103782	ENST00000514156	ENSG00000162458	16103654	16103792	22	28.51	32	100.00
FBLIM1	exon3	1	16111043	16111180	ENST00000514156	ENSG00000162458	16111032	16111163	30	41.27	48	100.00
FBLIM1	exon1	1	16103568	16103782	ENST00000509138	ENSG00000162458	16103654	16103792	22	28.51	32	100.00
FBLIM1	exon2	1	16111043	16111333	ENST00000509138	ENSG00000162458	16111032	16111163	30	41.27	48	100.00
FBLIM1	exon3	1	16091459	16091728	ENST00000400773	ENSG00000162458	16091468	16091738	16	48.83	70	100.00
FBLIM1	exon4	1	16096904	16097073	ENST00000400773	ENSG00000162458	16096893	16097083	82	125.97	153	100.00
FBLIM1	exon5	1	16101113	16101291	ENST00000400773	ENSG00000162458	16101102	16101533	5	108.07	233	100.00
FBLIM1	exon6	1	16103665	16103782	ENST00000400773	ENSG00000162458	16103654	16103792	22	28.51	32	100.00
FBLIM1	exon7	1	16111043	16113084	ENST00000400773	ENSG00000162458	16111032	16111163	30	41.27	48	100.00
HSPB7	exon1	1	16344260	16344536	ENST00000411503	ENSG00000173641	16344249	16344468	55	84.27	104	100.00
HSPB7	exon2	1	16343584	16343702	ENST00000411503	ENSG00000173641	16343558	16343712	21	36.71	45	100.00
HSPB7	exon3	1	16340523	16342254	ENST00000411503	ENSG00000173641	16342067	16342264	89	108.59	129	100.00
HSPB7	exon1	1	16343569	16344538	ENST00000442459	ENSG00000173641	16343558	16343712	21	36.71	45	100.00
HSPB7	exon2	1	16340523	16342254	ENST00000442459	ENSG00000173641	16342067	16342264	89	108.59	129	100.00
HSPB7	exon1	1	16344260	16345285	ENST00000311890	ENSG00000173641	16344249	16344468	55	84.27	104	100.00
HSPB7	exon2	1	16343569	16343702	ENST00000311890	ENSG00000173641	16343558	16343712	21	36.71	45	100.00
HSPB7	exon3	1	16340523	16342254	ENST00000311890	ENSG00000173641	16342067	16342264	89	108.59	129	100.00
HSPB7	exon2	1	16344260	16344347	ENST00000375718	ENSG00000173641	16344249	16344468	55	84.27	104	100.00
HSPB7	exon3	1	16343569	16343702	ENST00000375718	ENSG00000173641	16343558	16343712	21	36.71	45	100.00
HSPB7	exon4	1	16340523	16342254	ENST00000375718	ENSG00000173641	16342067	16342264	89	108.59	129	100.00
HSPB7	exon1	1	16344260	16344320	ENST00000463576	ENSG00000173641	16344249	16344468	55	84.27	104	100.00
HSPB7	exon2	1	16343584	16343717	ENST00000463576	ENSG00000173641	16343558	16343712	21	36.71	45	100.00
HSPB7	exon3	1	16341869	16342254	ENST00000463576	ENSG00000173641	16342067	16342264	89	108.59	129	100.00
HSPB7	exon1	1	16344260	16344568	ENST00000487046	ENSG00000173641	16344249	16344468	55	84.27	104	100.00
HSPB7	exon2	1	16343569	16343717	ENST00000487046	ENSG00000173641	16343558	16343712	21	36.71	45	100.00
HSPB7	exon3	1	16341869	16342254	ENST00000487046	ENSG00000173641	16342067	16342264	89	108.59	129	100.00
HSPB7	exon1	1	16344260	16344500	ENST00000406363	ENSG00000173641	16344249	16344468	55	84.27	104	100.00
HSPB7	exon2	1	16343569	16343714	ENST00000406363	ENSG00000173641	16343558	16343712	21	36.71	45	100.00
HSPB7	exon3	1	16341994	16342254	ENST00000406363	ENSG00000173641	16342067	16342264	89	108.59	129	100.00
HSPB7	exon1	1	16344082	16344538	ENST00000545268	ENSG00000173641	16344249	16344468	55	84.27	104	100.00
CLCNKA	exon6	1	16349108	16349214	ENST00000464764	ENSG00000186510	16349104	16349224	6	14.76	20	100.00
CLCNKA	exon7	1	16350295	16350423	ENST00000464764	ENSG00000186510	16350284	16350433	36	47.16	55	100.00
CLCNKA	exon8	1	16351354	16351386	ENST00000464764	ENSG00000186510	16351247	16351396	37	60.23	74	100.00
CLCNKA	exon9	1	16352603	16352742	ENST00000464764	ENSG00000186510	16352592	16352752	25	58.12	73	100.00
CLCNKA	exon10	1	16353031	16353108	ENST00000464764	ENSG00000186510	16353020	16353118	23	40.69	56	100.00
CLCNKA	exon11	1	16353192	16353270	ENST00000464764	ENSG00000186510	16353181	16353280	41	56.49	70	100.00
CLCNKA	exon12	1	16353805	16353930	ENST00000464764	ENSG00000186510	16353794	16353940	47	73.05	86	100.00
CLCNKA	exon13	1	16354316	16354400	ENST00000464764	ENSG00000186510	16354305	16354410	25	31.77	35	100.00
CLCNKA	exon14	1	16354513	16354614	ENST00000464764	ENSG00000186510	16354502	16354624	37	45.99	52	100.00
CLCNKA	exon15	1	16355215	16355340	ENST00000464764	ENSG00000186510	16355245	16355350	27	44.14	50	100.00
CLCNKA	exon16	1	16355621	16355794	ENST00000464764	ENSG00000186510	16355610	16355804	25	42.35	56	100.00
CLCNKA	exon17	1	16356226	16356295	ENST00000464764	ENSG00000186510	16356215	16356305	54	60.86	67	100.00
CLCNKA	exon18	1	16356460	16356570	ENST00000464764	ENSG00000186510	16356449	16356580	71	89.90	101	100.00
CLCNKA	exon19	1	16356956	16357169	ENST00000464764	ENSG00000186510	16356945	16357179	64	103.77	139	100.00
CLCNKA	exon20	1	16358205	16358338	ENST00000464764	ENSG00000186510	16358194	16358348	23	48.79	64	100.00
CLCNKA	exon21	1	16358698	16358786	ENST00000464764	ENSG00000186510	16358687	16358796	39	57.05	73	100.00
CLCNKA	exon22	1	16358938	16359021	ENST00000464764	ENSG00000186510	16358927	16359031	52	64.53	80	100.00
CLCNKA	exon23	1	16359665	16359751	ENST00000464764	ENSG00000186510	16359654	16359761	25	43.18	53	100.00
CLCNKA	exon24	1	16360106	16360545	ENST00000464764	ENSG00000186510	16360095	16360163	26	31.47	37	100.00
CLCNKA	exon3	1	16349108	16349214	ENST00000375692	ENSG00000186510	16349104	16349224	6	14.76	20	100.00
CLCNKA	exon4	1	16350295	16350423	ENST00000375692	ENSG00000186510	16350284	16350433	36	47.16	55	100.00
CLCNKA	exon5	1	16351258	16351386	ENST00000375692	ENSG00000186510	16351247	16351396	37	60.23	74	100.00
CLCNKA	exon6	1	16352603	16352742	ENST00000375692	ENSG00000186510	16352592	16352752	25	58.12	73	100.00
CLCNKA	exon7	1	16353031	16353108	ENST00000375692	ENSG00000186510	16353020	16353118	23	40.69	56	100.00
CLCNKA	exon8	1	16353192	16353270	ENST00000375692	ENSG00000186510	16353181	16353280	41	56.49	70	100.00
CLCNKA	exon9	1	16353805	16353930	ENST00000375692	ENSG00000186510	16353794	16353940	47	73.05	86	100.00
CLCNKA	exon10	1	16354316	16354400	ENST00000375692	ENSG00000186510	16354305	16354410	25	31.77	35	100.00
CLCNKA	exon11	1	16354513	16354614	ENST00000375692	ENSG00000186510	16354502	16354624	37	45.99	52	100.00
CLCNKA	exon12	1	16355256	16355340	ENST00000375692	ENSG00000186510	16355245	16355350	27	44.14	50	100.00
CLCNKA	exon13	1	16355621	16355794	ENST00000375692	ENSG00000186510	16355610	16355804	25	42.35	56	100.00
CLCNKA	exon14	1	16356226	16356295	ENST00000375692	ENSG00000186510	16356215	16356305	54	60.86	67	100.00
CLCNKA	exon15	1	16356460	16356570	ENST00000375692	ENSG00000186510	16356449	16356580	71	89.90	101	100.00
CLCNKA	exon16	1	16356956	16357169	ENST00000375692	ENSG00000186510	16356945	16357179	64	103.77	139	100.00
CLCNKA	exon17	1	16358205	16358338	ENST00000375692	ENSG00000186510	16358194	16358348	23	48.79	64	100.00
CLCNKA	exon18	1	16358698	16358786	ENST00000375692	ENSG00000186510	16358687	16358796	39	57.05	73	100.00
CLCNKA	exon19	1	16358941	16359021	ENST00000375692	ENSG00000186510	16358927	16359031	52	64.53	80	100.00
CLCNKA	exon20	1	16359665	16359751	ENST00000375692	ENSG00000186510	16359654	16359761	25	43.18	53	100.00
CLCNKA	exon21	1	16360106	16360545	ENST00000375692	ENSG00000186510	16360095	16360163	26	31.47	37	100.00
CLCNKA	exon2	1	16349108	16349214	ENST00000495784	ENSG00000186510	16349104	16349224	6	14.76	20	100.00
CLCNKA	exon3	1	16350295	16350423	ENST00000495784	ENSG00000186510	16350284	16350433	36	47.16	55	100.00
CLCNKA	exon4	1	16351258	16351386	ENST00000495784	ENSG00000186510	16351247	16351396	37	60.23	74	100.00
CLCNKA	exon5	1	16352603	16352752	ENST00000495784	ENSG00000186510	16352592	16352752	25	58.12	73	100.00
CLCNKA	exon6	1	16353031	16353091	ENST00000495784	ENSG00000186510	16353020	16353118	23	40.69	56	100.00
CLCNKA	exon2	1	16349108	16349214	ENST00000331433	ENSG00000186510	16349104	16349224	6	14.76	20	100.00
CLCNKA	exon3	1	16350295	16350423	ENST00000331433	ENSG00000186510	16350284	16350433	36	47.16	55	100.00
CLCNKA	exon4	1	16351258	16351386	ENST00000331433	ENSG00000186510	16351247	16351396	37	60.23	74	100.00
CLCNKA	exon5	1	16352603	16352742	ENST00000331433	ENSG00000186510	16352592	16352752	25	58.12	73	100.00
CLCNKA	exon6	1	16353031	16353108	ENST00000331433	ENSG00000186510	16353020	16353118	23	40.69	56	100.00
CLCNKA	exon7	1	16353192	16353270	ENST00000331433	ENSG00000186510	16353181	16353280	41	56.49	70	100.00
CLCNKA	exon8	1	16353805	16353930	ENST00000331433	ENSG00000186510	16353794	16353940	47	73.05	86	100.00
CLCNKA	exon9	1	16354316	16354400	ENST00000331433	ENSG00000186510	16354305	16354410	25	31.77	35	100.00
CLCNKA	exon10	1	16354513	16354614	ENST00000331433	ENSG00000186510	16354502	16354624	37	45.99	52	100.00
CLCNKA	exon11	1	16355256	16355340	ENST00000331433	ENSG00000186510	16355245	16355350	27	44.14	50	100.00
CLCNKA	exon12	1	16355621	16355794	ENST00000331433	ENSG00000186510	16355610	16355804	25	42.35	56	100.00
CLCNKA	exon13	1	16356226	16356295	ENST00000331433	ENSG00000186510	16356215	16356305	54	60.86	67	100.00
CLCNKA	exon14	1	16356460	16356570	ENST00000331433	ENSG00000186510	16356449	16356580	71	89.90	101	100.00
CLCNKA	exon15	1	16356956	16357169	ENST00000331433	ENSG00000186510	16356945	16357179	64	103.77	139	100.00
CLCNKA	exon16	1	16358205	16358338	ENST00000331433	ENSG00000186510	16358194	16358348	23	48.79	64	100.00
CLCNKA	exon17	1	16358698	16358786	ENST00000331433	ENSG00000186510	16358687	16358796	39	57.05	73	100.00
CLCNKA	exon18	1	16358938	16359021	ENST00000331433	ENSG00000186510	16358927	16359031	52	64.53	80	100.00
CLCNKA	exon19	1	16359665	16359751	ENST00000331433	ENSG00000186510	16359654	16359761	25	43.18	53	100.00
CLCNKA	exon20	1	16360106	16360545	ENST00000331433	ENSG00000186510	16360095	16360163	26	31.47	37	100.00
CLCNKA	exon2	1	16353805	16353930	ENST00000491433	ENSG00000186510	16353794	16353940	47	73.05	86	100.00
CLCNKA	exon3	1	16354316	16354400	ENST00000491433	ENSG00000186510	16354305	16354410	25	31.77	35	100.00
CLCNKA	exon4	1	16354513	16354614	ENST00000491433	ENSG00000186510	16354502	16354624	37	45.99	52	100.00
CLCNKA	exon5	1	16355256	16355340	ENST00000491433	ENSG00000186510	16355245	16355350	27	44.14	50	100.00
CLCNKA	exon6	1	16355621	16355794	ENST00000491433	ENSG00000186510	16355610	16355804	25	42.35	56	100.00
CLCNKA	exon7	1	16356226	16356295	ENST00000491433	ENSG00000186510	16356215	16356305	54	60.86	67	100.00
CLCNKA	exon8	1	16356460	16356570	ENST00000491433	ENSG00000186510	16356449	16356580	71	89.90	101	100.00
CLCNKA	exon2	1	16349108	16349214	ENST00000420078	ENSG00000186510	16349104	16349224	6	14.76	20	100.00
CLCNKA	exon3	1	16350295	16350423	ENST00000420078	ENSG00000186510	16350284	16350433	36	47.16	55	100.00
CLCNKA	exon4	1	16351258	16351386	ENST00000420078	ENSG00000186510	16351247	16351396	37	60.23	74	100.00
CLCNKA	exon5	1	16352603	16352742	ENST00000420078	ENSG00000186510	16352592	16352752	25	58.12	73	100.00
CLCNKA	exon6	1	16353031	16353108	ENST00000420078	ENSG00000186510	16353020	16353118	23	40.69	56	100.00
CLCNKA	exon7	1	16353192	16353270	ENST00000420078	ENSG00000186510	16353181	16353280	41	56.49	70	100.00
CLCNKA	exon8	1	16353805	16353930	ENST00000420078	ENSG00000186510	16353794	16353940	47	73.05	86	100.00
CLCNKA	exon9	1	16354316	16354400	ENST00000420078	ENSG00000186510	16354305	16354410	25	31.77	35	100.00
CLCNKA	exon10	1	16354513	16354614	ENST00000420078	ENSG00000186510	16354502	16354624	37	45.99	52	100.00
CLCNKA	exon11	1	16355256	16355340	ENST00000420078	ENSG00000186510	16355245	16355350	27	44.14	50	100.00
CLCNKA	exon12	1	16355621	16355794	ENST00000420078	ENSG00000186510	16355610	16355804	25	42.35	56	100.00
CLCNKA	exon13	1	16356226	16356295	ENST00000420078	ENSG00000186510	16356215	16356305	54	60.86	67	100.00
CLCNKA	exon14	1	16356460	16356570	ENST00000420078	ENSG00000186510	16356449	16356580	71	89.90	101	100.00
CLCNKA	exon15	1	16356956	16357169	ENST00000420078	ENSG00000186510	16356945	16357179	64	103.77	139	100.00
CLCNKA	exon16	1	16358205	16358338	ENST00000420078	ENSG00000186510	16358194	16358348	23	48.79	64	100.00
CLCNKA	exon17	1	16358698	16358786	ENST00000420078	ENSG00000186510	16358687	16358796	39	57.05	73	100.00
CLCNKA	exon18	1	16358941	16359021	ENST00000420078	ENSG00000186510	16358927	16359031	52	64.53	80	100.00
CLCNKA	exon19	1	16359665	16359751	ENST00000420078	ENSG00000186510	16359654	16359761	25	43.18	53	100.00
CLCNKA	exon20	1	16360106	16360542	ENST00000420078	ENSG00000186510	16360095	16360163	26	31.47	37	100.00
CLCNKA	exon2	1	16349108	16349214	ENST00000439316	ENSG00000186510	16349104	16349224	6	14.76	20	100.00
CLCNKA	exon3	1	16350295	16350423	ENST00000439316	ENSG00000186510	16350284	16350433	36	47.16	55	100.00
CLCNKA	exon4	1	16352603	16352742	ENST00000439316	ENSG00000186510	16352592	16352752	25	58.12	73	100.00
CLCNKA	exon5	1	16353031	16353108	ENST00000439316	ENSG00000186510	16353020	16353118	23	40.69	56	100.00
CLCNKA	exon6	1	16353192	16353270	ENST00000439316	ENSG00000186510	16353181	16353280	41	56.49	70	100.00
CLCNKA	exon7	1	16353805	16353930	ENST00000439316	ENSG00000186510	16353794	16353940	47	73.05	86	100.00
CLCNKA	exon8	1	16354316	16354400	ENST00000439316	ENSG00000186510	16354305	16354410	25	31.77	35	100.00
CLCNKA	exon9	1	16354513	16354614	ENST00000439316	ENSG00000186510	16354502	16354624	37	45.99	52	100.00
CLCNKA	exon10	1	16355256	16355340	ENST00000439316	ENSG00000186510	16355245	16355350	27	44.14	50	100.00
CLCNKA	exon11	1	16355621	16355794	ENST00000439316	ENSG00000186510	16355610	16355804	25	42.35	56	100.00
CLCNKA	exon12	1	16356226	16356295	ENST00000439316	ENSG00000186510	16356215	16356305	54	60.86	67	100.00
CLCNKA	exon13	1	16356460	16356570	ENST00000439316	ENSG00000186510	16356449	16356580	71	89.90	101	100.00
CLCNKA	exon14	1	16356956	16357169	ENST00000439316	ENSG00000186510	16356945	16357179	64	103.77	139	100.00
CLCNKA	exon15	1	16358205	16358338	ENST00000439316	ENSG00000186510	16358194	16358348	23	48.79	64	100.00
CLCNKA	exon16	1	16358698	16358786	ENST00000439316	ENSG00000186510	16358687	16358796	39	57.05	73	100.00
CLCNKA	exon17	1	16358938	16359021	ENST00000439316	ENSG00000186510	16358927	16359031	52	64.53	80	100.00
CLCNKA	exon18	1	16359665	16359751	ENST00000439316	ENSG00000186510	16359654	16359761	25	43.18	53	100.00
CLCNKA	exon19	1	16360106	16360158	ENST00000439316	ENSG00000186510	16360095	16360163	26	31.47	37	100.00
CLCNKB	exon2	1	16370981	16371087	ENST00000375679	ENSG00000184908	16370977	16371097	26	47.05	62	100.00
CLCNKB	exon3	1	16372053	16372181	ENST00000375679	ENSG00000184908	16372042	16372191	28	45.95	55	100.00
CLCNKB	exon4	1	16373030	16373158	ENST00000375679	ENSG00000184908	16373019	16373168	46	79.44	96	100.00
CLCNKB	exon5	1	16374400	16374539	ENST00000375679	ENSG00000184908	16374389	16374549	27	41.02	51	100.00
CLCNKB	exon6	1	16374838	16374915	ENST00000375679	ENSG00000184908	16374827	16374925	29	43.85	57	100.00
CLCNKB	exon7	1	16374999	16375077	ENST00000375679	ENSG00000184908	16374988	16375087	41	59.47	74	100.00
CLCNKB	exon8	1	16375615	16375740	ENST00000375679	ENSG00000184908	16375456	16375750	13	60.31	99	100.00
CLCNKB	exon9	1	16376113	16376197	ENST00000375679	ENSG00000184908	16376102	16376207	13	17.05	20	100.00
CLCNKB	exon10	1	16376310	16376411	ENST00000375679	ENSG00000184908	16376299	16376421	28	43.26	53	100.00
CLCNKB	exon11	1	16377011	16377095	ENST00000375679	ENSG00000184908	16377000	16377105	25	36.26	40	100.00
CLCNKB	exon12	1	16377370	16377543	ENST00000375679	ENSG00000184908	16377359	16377553	14	40.78	61	100.00
CLCNKB	exon13	1	16377973	16378042	ENST00000375679	ENSG00000184908	16377962	16378052	29	43.53	56	100.00
CLCNKB	exon14	1	16378205	16378315	ENST00000375679	ENSG00000184908	16378194	16378325	88	113.87	126	100.00
CLCNKB	exon15	1	16378693	16378906	ENST00000375679	ENSG00000184908	16378682	16378916	71	102.51	135	100.00
CLCNKB	exon16	1	16380134	16380267	ENST00000375679	ENSG00000184908	16380123	16380277	29	41.10	49	100.00
CLCNKB	exon17	1	16381930	16382018	ENST00000375679	ENSG00000184908	16381919	16382028	58	71.38	87	100.00
CLCNKB	exon18	1	16382170	16382253	ENST00000375679	ENSG00000184908	16382159	16382263	33	39.97	46	100.00
CLCNKB	exon19	1	16382917	16383003	ENST00000375679	ENSG00000184908	16382906	16383013	24	37.47	44	100.00
CLCNKB	exon20	1	16383364	16383803	ENST00000375679	ENSG00000184908	16383353	16383421	25	31.25	35	100.00
CLCNKB	exon1	1	16375284	16375740	ENST00000375667	ENSG00000184908	16375456	16375750	13	60.31	99	100.00
CLCNKB	exon2	1	16376113	16376197	ENST00000375667	ENSG00000184908	16376102	16376207	13	17.05	20	100.00
CLCNKB	exon3	1	16376310	16376411	ENST00000375667	ENSG00000184908	16376299	16376421	28	43.26	53	100.00
CLCNKB	exon4	1	16377011	16377095	ENST00000375667	ENSG00000184908	16377000	16377105	25	36.26	40	100.00
CLCNKB	exon5	1	16377370	16377543	ENST00000375667	ENSG00000184908	16377359	16377553	14	40.78	61	100.00
CLCNKB	exon6	1	16377973	16378042	ENST00000375667	ENSG00000184908	16377962	16378052	29	43.53	56	100.00
CLCNKB	exon7	1	16378205	16378315	ENST00000375667	ENSG00000184908	16378194	16378325	88	113.87	126	100.00
CLCNKB	exon8	1	16378693	16378906	ENST00000375667	ENSG00000184908	16378682	16378916	71	102.51	135	100.00
CLCNKB	exon9	1	16380134	16380267	ENST00000375667	ENSG00000184908	16380123	16380277	29	41.10	49	100.00
CLCNKB	exon10	1	16381930	16382018	ENST00000375667	ENSG00000184908	16381919	16382028	58	71.38	87	100.00
CLCNKB	exon11	1	16382173	16382253	ENST00000375667	ENSG00000184908	16382159	16382263	33	39.97	46	100.00
CLCNKB	exon12	1	16382917	16383003	ENST00000375667	ENSG00000184908	16382906	16383013	24	37.47	44	100.00
CLCNKB	exon13	1	16383364	16383803	ENST00000375667	ENSG00000184908	16383353	16383421	25	31.25	35	100.00
CLCNKB	exon1	1	16378818	16378906	ENST00000431772	ENSG00000184908	16378682	16378916	71	102.51	135	100.00
CLCNKB	exon2	1	16380134	16380267	ENST00000431772	ENSG00000184908	16380123	16380277	29	41.10	49	100.00
CLCNKB	exon3	1	16381930	16382018	ENST00000431772	ENSG00000184908	16381919	16382028	58	71.38	87	100.00
CLCNKB	exon4	1	16382173	16382253	ENST00000431772	ENSG00000184908	16382159	16382263	33	39.97	46	100.00
EPHA2	exon1	1	16482343	16482582	ENST00000358432	ENSG00000142627	16482332	16482437	5	7.70	10	100.00
EPHA2	exon2	1	16477391	16477458	ENST00000358432	ENSG00000142627	16477380	16477468	16	20.19	23	100.00
EPHA2	exon3	1	16474873	16475542	ENST00000358432	ENSG00000142627	16474862	16475552	4	33.59	69	100.00
EPHA2	exon4	1	16464770	16464925	ENST00000358432	ENSG00000142627	16464759	16464935	31	50.14	60	100.00
EPHA2	exon5	1	16464348	16464680	ENST00000358432	ENSG00000142627	16464337	16464690	14	44.68	82	100.00
EPHA2	exon6	1	16462150	16462265	ENST00000358432	ENSG00000142627	16462139	16462275	22	42.65	61	100.00
EPHA2	exon7	1	16461531	16461684	ENST00000358432	ENSG00000142627	16461520	16461694	35	80.85	103	100.00
EPHA2	exon8	1	16460963	16461062	ENST00000358432	ENSG00000142627	16460952	16461072	57	74.39	85	100.00
EPHA2	exon9	1	16460355	16460410	ENST00000358432	ENSG00000142627	16460344	16460420	47	52.49	55	100.00
[truncated: 299,824+ more rows]
