# Supplementary material for: Novel mutations in SLC6A5 with benign course in hyperekplexia
Source: Cold Spring Harb Mol Case Stud. 2019 Dec;5(6):a004465. doi: 10.1101/mcs.a004465 (PMC6913151; doi:10.1101/mcs.a004465)
Supplement: Supplemental Material [file supp_mcs.a004465_Supplemental_Table_S5_Hyperekplexia_SLC6A5_Mother_Exome_Coverage.xlsx]

## Sheet: Supplementary_table_S5
### Table contains detailed coverage of each targated exon informtaion consisting minimum, maximum and average sequencing coverage for each exon along its number, chromosomal location, crossponding transcript and gene.
Gene	Exon	Chr	Start	Stop	Transcript_ID	Gene_ID	Target_Start	Target_Stop	Min_Cov	Av_Cov	Max_Cov	Perc_Cov
RP11-365O16.6	exon3	1	224415128	224415745	ENST00000420350	ENSG00000237101	224415260	224415436	67	119.43	153	100.00
RP11-3L21.2	exon1	1	224918000	224918364	ENST00000431691	ENSG00000229400	224918126	224918303	102	149.12	189	100.00
RP4-559A3.6	exon1	1	226125083	226125257	ENST00000513672	ENSG00000248322	226125151	226125532	72	153.23	218	100.00
RP11-275I14.4	exon2	1	226342304	226342772	ENST00000440540	ENSG00000234478	226342307	226342482	77	114.54	130	100.00
RP11-245P10.4	exon2	1	228596238	228596324	ENST00000436779	ENSG00000231563	228595874	228596274	146	316.46	451	100.00
RP5-1061H20.3	exon1	1	229406671	229407346	ENST00000434404	ENSG00000240524	229407023	229407176	24	66.99	88	100.00
RP11-99J16__A.2	exon1	1	230930859	230930899	ENST00000452640	ENSG00000244137	230930863	230931055	55	110.62	141	100.00
RP11-99J16__A.2	exon1	1	230930859	230930883	ENST00000428480	ENSG00000244137	230930863	230931055	55	110.62	141	100.00
RP11-99J16__A.2	exon1	1	230930859	230931238	ENST00000412344	ENSG00000244137	230930863	230931055	55	110.62	141	100.00
RP11-99J16__A.2	exon2	1	230846444	230846599	ENST00000412344	ENSG00000244137	230846450	230846526	90	129.25	177	100.00
RP5-862P8.3	exon2	1	233431071	233431229	ENST00000506013	ENSG00000251508	233431021	233431264	64	165.00	228	100.00
RP4-781K5.2	exon1	1	234742754	234743383	ENST00000436039	ENSG00000228830	234742832	234742898	10	21.47	42	100.00
RP4-781K5.2	exon2	1	234745167	234745229	ENST00000436039	ENSG00000228830	234745048	234745244	68	128.60	174	100.00
RP11-293G6__A.2	exon1	1	235582830	235583117	ENST00000430613	ENSG00000243533	235582736	235582905	74	127.94	177	100.00
MT1P2	exon1	1	237167457	237167712	ENST00000464121	ENSG00000244020	237167439	237167599	71	183.09	258	100.00
MT1P2	exon1	1	237167487	237167672	ENST00000489257	ENSG00000244020	237167439	237167599	71	183.09	258	100.00
RP11-193H5.1	exon4	1	238045766	238045868	ENST00000450451	ENSG00000237250	238045674	238045876	51	170.20	237	100.00
RP11-567G24.3	exon3	1	240341139	240341397	ENST00000412311	ENSG00000233735	240341205	240341396	24	117.53	169	100.00
RP11-567G24.3	exon2	1	240341139	240341397	ENST00000444308	ENSG00000233735	240341205	240341396	24	117.53	169	100.00
RP11-261C10.5	exon2	1	243303255	243303890	ENST00000439562	ENSG00000227230	243303193	243303429	69	144.50	193	100.00
RP11-261C10.4	exon1	1	243327940	243327968	ENST00000437499	ENSG00000232085	243327898	243328029	196	237.93	267	100.00
RP11-261C10.4	exon1	1	243327974	243328088	ENST00000422938	ENSG00000232085	243327898	243328029	196	237.93	267	100.00
RP11-269F20.1	exon1	1	243708834	243708923	ENST00000439849	ENSG00000236031	243708758	243708930	22	38.01	52	100.00
RP11-518L10.2	exon1	1	244572787	244572894	ENST00000417765	ENSG00000240963	244572881	244572983	62	82.20	95	100.00
RP11-518L10.2	exon4	1	244538402	244538813	ENST00000417765	ENSG00000240963	244538626	244538807	55	87.30	110	100.00
HNRNPU-AS1	exon2	1	245003940	245008646	ENST00000366527	ENSG00000188206	245005216	245005390	12	27.17	37	100.00
HNRNPU-AS1	exon1	1	245018726	245018799	ENST00000475997	ENSG00000188206	245018675	245018933	78	209.39	300	100.00
HNRNPU-AS1	exon2	1	245018275	245018346	ENST00000475997	ENSG00000188206	245018214	245018389	65	107.93	139	100.00
HNRNPU-AS1	exon1	1	245017620	245017805	ENST00000489705	ENSG00000188206	245017678	245017840	14	36.01	52	100.00
VN1R5	exon1	1	247419374	247420447	ENST00000472952	ENSG00000197617	247419348	247419446	2	7.34	12	100.00
OR2W5	exon1	1	247654370	247655449	ENST00000522351	ENSG00000203664	247654384	247654659	76	135.88	181	100.00
OR2W5	exon1	1	247654430	247655392	ENST00000366492	ENSG00000203664	247654384	247654659	76	135.88	181	100.00
OR2W5	exon1	1	247654370	247655710	ENST00000530852	ENSG00000203664	247654384	247654659	76	135.88	181	100.00
RP11-978I15.10	exon3	1	247728941	247729253	ENST00000435333	ENSG00000236817	247729217	247729319	26	46.95	57	100.00
RP11-978I15.10	exon3	1	247729210	247729253	ENST00000446347	ENSG00000236817	247729217	247729319	26	46.95	57	100.00
RP11-634B7.5	exon3	1	247875115	247875389	ENST00000419891	ENSG00000239395	247875090	247875166	24	52.21	90	100.00
AL359853.2	exon1	1	179833916	179834311	ENST00000553856	ENSG00000258664	179833920	179834209	24	79.63	127	100.00
RP11-8J9.4	exon2	1	47152345	47152435	ENST00000442839	ENSG00000228237	47152399	47152562	40	67.01	84	100.00
RP11-8J9.4	exon3	1	47157546	47157770	ENST00000442839	ENSG00000228237	47157453	47157619	37	86.95	115	100.00
RP11-8J9.4	exon3	1	47152345	47152435	ENST00000418985	ENSG00000228237	47152399	47152562	40	67.01	84	100.00
RP11-8J9.4	exon4	1	47157546	47157769	ENST00000418985	ENSG00000228237	47157453	47157619	37	86.95	115	100.00
RP1-18D14.7	exon1	1	47691469	47691916	ENST00000422216	ENSG00000226252	47691089	47691478	1	6.19	10	100.00
RP11-91A18.4	exon1	1	52499063	52499497	ENST00000425802	ENSG00000223390	52498918	52499083	51	87.58	139	100.00
RP4-631H13.2	exon1	1	53346888	53347136	ENST00000446786	ENSG00000242391	53347104	53347359	37	105.02	144	100.00
RP4-631H13.2	exon2	1	53347272	53347402	ENST00000446786	ENSG00000242391	53347104	53347359	37	105.02	144	100.00
RP11-334A14.2	exon1	1	53458873	53459374	ENST00000414168	ENSG00000236360	53458839	53459017	218	318.98	357	100.00
RP11-334A14.2	exon1	1	53458868	53459251	ENST00000442174	ENSG00000236360	53458839	53459017	218	318.98	357	100.00
RP11-334A14.5	exon2	1	53535610	53535708	ENST00000447867	ENSG00000232993	53535434	53535781	64	128.19	169	100.00
RP11-334A14.8	exon1	1	53580248	53581904	ENST00000439621	ENSG00000235563	53580382	53580585	262	395.05	450	100.00
RP5-1024G6.2	exon1	1	53679013	53679447	ENST00000452466	ENSG00000236723	53678955	53679053	91	145.07	183	100.00
RP5-1024G6.2	exon2	1	53676128	53676216	ENST00000452466	ENSG00000236723	53676176	53676254	49	65.54	81	100.00
RP4-784A16.2	exon2	1	53755113	53755378	ENST00000421637	ENSG00000228838	53755193	53755392	197	334.55	408	100.00
TTLL10-AS1	exon1	1	1114745	1114935	ENST00000379317	ENSG00000205231	1114550	1114747	153	234.72	294	100.00
RP4-758J18.7	exon1	1	1355625	1355944	ENST00000428932	ENSG00000225905	1355483	1355845	0	0.33	1	32.60
RP4-758J18.8	exon1	1	1363098	1363179	ENST00000439191	ENSG00000230270	1362935	1363152	0	6.12	12	88.94
RP1-283E3.4	exon1	1	1663993	1664283	ENST00000424604	ENSG00000227775	1663833	1664008	185	313.38	394	100.00
RP11-240D10.2	exon1	1	55074863	55074967	ENST00000451902	ENSG00000240289	55074943	55075060	118	130.95	139	100.00
RP11-240D10.2	exon2	1	55075422	55075796	ENST00000451902	ENSG00000240289	55075401	55075492	126	146.95	165	100.00
RP11-67L3.5	exon1	1	55352548	55352808	ENST00000415336	ENSG00000242396	55352516	55352825	64	197.01	285	100.00
AL513477.1	exon2	1	2316996	2319922	ENST00000317490	ENSG00000178642	2317201	2317370	239	386.12	457	100.00
RP11-12C17.2	exon1	1	55457586	55457947	ENST00000436960	ENSG00000233271	55457500	55457723	156	252.70	323	100.00
RP11-12C17.2	exon2	1	55446623	55446688	ENST00000436960	ENSG00000233271	55446646	55446818	133	261.87	337	100.00
RP3-395M20.8	exon2	1	2486163	2488135	ENST00000416860	ENSG00000238164	2488041	2488222	127	189.14	231	100.00
RP3-395M20.8	exon2	1	2487867	2488135	ENST00000452793	ENSG00000238164	2488041	2488222	127	189.14	231	100.00
RP11-466L17.1	exon3	1	56196853	56200675	ENST00000422374	ENSG00000234810	56197333	56197435	55	62.67	67	100.00
TP73-AS1	exon2	1	3662171	3662745	ENST00000418088	ENSG00000227372	3662135	3662379	116	269.43	367	100.00
TP73-AS1	exon3	1	3659625	3659754	ENST00000418088	ENSG00000227372	3659655	3659815	157	260.31	319	100.00
TP73-AS1	exon1	1	3662171	3663886	ENST00000452079	ENSG00000227372	3662135	3662379	116	269.43	367	100.00
TP73-AS1	exon2	1	3659625	3659754	ENST00000452079	ENSG00000227372	3659655	3659815	157	260.31	319	100.00
TP73-AS1	exon1	1	3662171	3663900	ENST00000423764	ENSG00000227372	3662135	3662379	116	269.43	367	100.00
TP73-AS1	exon2	1	3659625	3659754	ENST00000423764	ENSG00000227372	3659655	3659815	157	260.31	319	100.00
TP73-AS1	exon1	1	3662171	3662802	ENST00000544565	ENSG00000227372	3662135	3662379	116	269.43	367	100.00
TP73-AS1	exon2	1	3659683	3659754	ENST00000544565	ENSG00000227372	3659655	3659815	157	260.31	319	100.00
LINC00337	exon2	1	6298281	6299504	ENST00000429480	ENSG00000225077	6298644	6298965	71	159.21	235	100.00
LINC00337	exon5	1	6298281	6299000	ENST00000441724	ENSG00000225077	6298644	6298965	71	159.21	235	100.00
RP1-202O8.2	exon2	1	6505622	6505741	ENST00000419034	ENSG00000231868	6505678	6506025	0	56.66	98	99.71
RP3-467L1.4	exon1	1	7887164	7887402	ENST00000451646	ENSG00000236266	7887291	7887441	65	113.52	139	100.00
RP3-467L1.4	exon3	1	7870302	7870776	ENST00000451646	ENSG00000236266	7870452	7870631	37	146.89	206	100.00
RP4-792G4.2	exon1	1	63790026	63790112	ENST00000427268	ENSG00000230798	63789859	63790061	14	26.20	40	100.00
RP4-792G4.2	exon1	1	63789162	63789253	ENST00000431294	ENSG00000230798	63789183	63789265	171	206.73	239	100.00
RP4-635E18.7	exon1	1	11128528	11128770	ENST00000452378	ENSG00000226849	11128655	11128820	122	188.87	216	100.00
RP4-635E18.7	exon2	1	11130716	11133154	ENST00000452378	ENSG00000226849	11130893	11131051	146	231.44	287	100.00
RP4-635E18.6	exon1	1	11159732	11159871	ENST00000435388	ENSG00000230337	11159747	11159924	92	146.21	187	100.00
RP4-635E18.6	exon1	1	11159732	11159967	ENST00000447600	ENSG00000230337	11159747	11159924	92	146.21	187	100.00
MTOR-AS1	exon2	1	11204724	11204943	ENST00000445982	ENSG00000225602	11204658	11204838	108	166.94	214	100.00
MTOR-AS1	exon2	1	11204724	11204943	ENST00000420480	ENSG00000225602	11204658	11204838	108	166.94	214	100.00
RP5-934G17.2	exon2	1	11882854	11883243	ENST00000442242	ENSG00000236997	11882703	11882884	113	153.13	183	100.00
NPPA-AS1	exon4	1	11907491	11907741	ENST00000446542	ENSG00000242349	11907413	11907512	46	63.70	87	100.00
NPPA-AS1	exon3	1	11907634	11908136	ENST00000400892	ENSG00000242349	11907571	11907755	190	306.68	378	100.00
RP11-342H21.2	exon1	1	67292625	67292754	ENST00000456389	ENSG00000231080	67292464	67292743	12	46.70	73	100.00
RP11-342H21.2	exon2	1	67293511	67294241	ENST00000456389	ENSG00000231080	67293458	67293629	38	70.28	92	100.00
GNG12-AS1	exon4	1	68564326	68564519	ENST00000413628	ENSG00000232284	68564299	68564468	38	126.31	177	100.00
GNG12-AS1	exon4	1	68564326	68564519	ENST00000420587	ENSG00000232284	68564299	68564468	38	126.31	177	100.00
GNG12-AS1	exon5	1	68564326	68564519	ENST00000541803	ENSG00000232284	68564299	68564468	38	126.31	177	100.00
RP13-221M14.5	exon1	1	13182991	13183872	ENST00000323770	ENSG00000179412	13182976	13183265	44	70.89	89	100.00
RP13-221M14.5	exon2	1	13182960	13184053	ENST00000449855	ENSG00000179412	13182976	13183265	44	70.89	89	100.00
XX-FW84067D5.1	exon1	1	13610201	13610487	ENST00000457228	ENSG00000204485	13610162	13610509	65	227.19	311	100.00
XX-FW84067D5.1	exon2	1	13609243	13609818	ENST00000457228	ENSG00000204485	13609270	13609487	331	527.46	601	100.00
XX-FW84067D5.1	exon3	1	13607745	13608328	ENST00000457228	ENSG00000204485	13607717	13607829	131	226.39	305	100.00
XX-FW84067D5.1	exon2	1	13610201	13610512	ENST00000359310	ENSG00000204485	13610162	13610509	65	227.19	311	100.00
XX-FW84067D5.1	exon3	1	13609243	13609818	ENST00000359310	ENSG00000204485	13609270	13609487	331	527.46	601	100.00
XX-FW84067D5.1	exon4	1	13607431	13608328	ENST00000359310	ENSG00000204485	13607717	13607829	131	226.39	305	100.00
RP4-694A7.2	exon1	1	68944812	68944992	ENST00000425820	ENSG00000233589	68944777	68945018	20	74.05	104	100.00
RP4-694A7.2	exon2	1	68948444	68949222	ENST00000425820	ENSG00000233589	68948229	68948466	22	32.60	42	100.00
RP5-1177E19.2	exon1	1	14105473	14105625	ENST00000420227	ENSG00000227612	14105282	14105540	84	139.21	182	100.00
RP5-1177E19.2	exon2	1	14104760	14105014	ENST00000420227	ENSG00000227612	14104873	14105027	71	95.27	111	100.00
C1orf126	exon1	1	15478787	15478898	ENST00000404665	ENSG00000175147	15478751	15478929	122	247.60	309	100.00
C1orf126	exon2	1	15450724	15450869	ENST00000404665	ENSG00000175147	15450679	15450892	145	247.33	311	100.00
C1orf126	exon3	1	15447468	15447555	ENST00000404665	ENSG00000175147	15447424	15447587	51	112.82	152	100.00
C1orf126	exon1	1	15478787	15478960	ENST00000310916	ENSG00000175147	15478751	15478929	122	247.60	309	100.00
C1orf126	exon2	1	15450724	15450869	ENST00000310916	ENSG00000175147	15450679	15450892	145	247.33	311	100.00
C1orf126	exon3	1	15447468	15447555	ENST00000310916	ENSG00000175147	15447424	15447587	51	112.82	152	100.00
C1orf126	exon4	1	15447073	15447193	ENST00000310916	ENSG00000175147	15447095	15447245	70	117.27	150	100.00
RP11-181B18.1	exon2	1	70486506	70487062	ENST00000425754	ENSG00000237919	70486647	70486831	36	109.83	150	100.00
RP3-467K16.2	exon2	1	15653176	15656179	ENST00000428747	ENSG00000233485	15653501	15653654	150	229.39	279	100.00
RP11-288I21.1	exon1	1	16063356	16063391	ENST00000453804	ENSG00000237938	16063303	16063376	77	92.05	106	100.00
RP11-288I21.1	exon2	1	16058882	16059056	ENST00000453804	ENSG00000237938	16058819	16059040	101	215.75	276	100.00
RP11-169K16.7	exon1	1	16133869	16134144	ENST00000483273	ENSG00000233954	16133869	16134084	95	185.89	257	100.00
RP11-169K16.7	exon1	1	16133679	16134194	ENST00000538385	ENSG00000233954	16133869	16134084	95	185.89	257	100.00
ZRANB2-AS1	exon2	1	71532449	71532867	ENST00000450461	ENSG00000235079	71532413	71532530	56	78.70	92	100.00
ZRANB2-AS1	exon2	1	71532449	71532641	ENST00000426999	ENSG00000235079	71532413	71532530	56	78.70	92	100.00
RP11-169K16.9	exon1	1	16174603	16174642	ENST00000317122	ENSG00000179743	16174503	16174682	85	223.34	297	100.00
RP11-5P18.5	exon2	1	16332655	16332841	ENST00000437156	ENSG00000233078	16332463	16332848	86	214.78	331	100.00
RP11-439H8.4	exon2	1	74834673	74834803	ENST00000415549	ENSG00000237324	74834654	74834802	6	19.10	27	100.00
RP4-612J11.1	exon1	1	75055419	75055591	ENST00000416017	ENSG00000234497	75055389	75055631	33	68.05	83	100.00
NBPF1	exon4	1	16918342	16918551	ENST00000392963	ENSG00000219481	16918427	16918512	346	433.35	470	100.00
NBPF1	exon5	1	16915344	16915558	ENST00000392963	ENSG00000219481	16915324	16915470	167	270.28	387	100.00
NBPF1	exon7	1	16913545	16913756	ENST00000392963	ENSG00000219481	16913595	16913686	410	547.62	610	100.00
NBPF1	exon10	1	16909039	16909253	ENST00000392963	ENSG00000219481	16909019	16909165	260	330.55	413	100.00
NBPF1	exon14	1	16895571	16895731	ENST00000392963	ENSG00000219481	16895585	16895671	687	857.53	944	100.00
NBPF1	exon16	1	16893674	16893846	ENST00000392963	ENSG00000219481	16893649	16893727	2436	3105.53	3577	100.00
NBPF1	exon18	1	16888818	16890681	ENST00000392963	ENSG00000219481	16890456	16890557	693	1046.97	1234	100.00
NBPF1	exon6	1	16909039	16909253	ENST00000430580	ENSG00000219481	16909019	16909165	260	330.55	413	100.00
NBPF1	exon8	1	16907240	16907451	ENST00000430580	ENSG00000219481	16907290	16907371	1617	1840.06	1936	100.00
NBPF1	exon15	1	16895568	16895731	ENST00000430580	ENSG00000219481	16895585	16895671	687	857.53	944	100.00
NBPF1	exon17	1	16893674	16893846	ENST00000430580	ENSG00000219481	16893649	16893727	2436	3105.53	3577	100.00
NBPF1	exon3	1	16888923	16890681	ENST00000401007	ENSG00000219481	16890456	16890557	693	1046.97	1234	100.00
NBPF1	exon8	1	16893674	16893846	ENST00000432949	ENSG00000219481	16893649	16893727	2436	3105.53	3577	100.00
NBPF1	exon3	1	16895568	16895731	ENST00000420031	ENSG00000219481	16895585	16895671	687	857.53	944	100.00
NBPF1	exon5	1	16893674	16893846	ENST00000420031	ENSG00000219481	16893649	16893727	2436	3105.53	3577	100.00
NBPF1	exon5	1	16895583	16895731	ENST00000287968	ENSG00000219481	16895585	16895671	687	857.53	944	100.00
RP11-510C10.3	exon2	1	75595659	75597638	ENST00000427892	ENSG00000224149	75596311	75596478	58	152.87	212	100.00
RP1-37C10.3	exon2	1	17331138	17331586	ENST00000446261	ENSG00000226526	17331178	17331333	94	138.81	167	100.00
PADI6	exon1	1	17698691	17698856	ENST00000434762	ENSG00000256049	17698696	17698896	138	246.12	317	100.00
PADI6	exon2	1	17699551	17699728	ENST00000434762	ENSG00000256049	17699505	17699621	247	328.47	359	100.00
PADI6	exon3	1	17701922	17701994	ENST00000434762	ENSG00000256049	17701863	17702010	178	272.87	326	100.00
PADI6	exon4	1	17706415	17706482	ENST00000434762	ENSG00000256049	17706352	17706530	90	168.12	213	100.00
PADI6	exon5	1	17707542	17707659	ENST00000434762	ENSG00000256049	17707496	17707687	73	175.06	233	100.00
PADI6	exon6	1	17708462	17708587	ENST00000434762	ENSG00000256049	17708417	17708615	54	134.33	179	100.00
PADI6	exon7	1	17714876	17715054	ENST00000434762	ENSG00000256049	17714831	17715057	50	99.09	123	100.00
PADI6	exon8	1	17715272	17715375	ENST00000434762	ENSG00000256049	17715226	17715395	100	175.83	217	100.00
PADI6	exon9	1	17718609	17718721	ENST00000434762	ENSG00000256049	17718569	17718748	232	357.49	430	100.00
PADI6	exon10	1	17720471	17720578	ENST00000434762	ENSG00000256049	17720421	17720607	163	330.13	427	100.00
PADI6	exon11	1	17720796	17720950	ENST00000434762	ENSG00000256049	17720757	17720983	96	141.59	164	100.00
PADI6	exon12	1	17721447	17721603	ENST00000434762	ENSG00000256049	17721402	17721640	87	146.57	181	100.00
PADI6	exon13	1	17722036	17722159	ENST00000434762	ENSG00000256049	17722001	17722168	50	80.48	95	100.00
PADI6	exon14	1	17723567	17723637	ENST00000434762	ENSG00000256049	17723534	17723676	192	297.77	353	100.00
PADI6	exon15	1	17725182	17725343	ENST00000434762	ENSG00000256049	17725197	17725371	84	203.71	252	100.00
PADI6	exon16	1	17727701	17728195	ENST00000434762	ENSG00000256049	17727683	17727939	112	167.92	196	100.00
PADI6	exon1	1	17698691	17698856	ENST00000358481	ENSG00000256049	17698696	17698896	138	246.12	317	100.00
PADI6	exon2	1	17699551	17699728	ENST00000358481	ENSG00000256049	17699505	17699621	247	328.47	359	100.00
PADI6	exon3	1	17701922	17701994	ENST00000358481	ENSG00000256049	17701863	17702010	178	272.87	326	100.00
PADI6	exon4	1	17706415	17706482	ENST00000358481	ENSG00000256049	17706352	17706530	90	168.12	213	100.00
PADI6	exon5	1	17707542	17707659	ENST00000358481	ENSG00000256049	17707496	17707687	73	175.06	233	100.00
PADI6	exon6	1	17708462	17708587	ENST00000358481	ENSG00000256049	17708417	17708615	54	134.33	179	100.00
PADI6	exon7	1	17714876	17715054	ENST00000358481	ENSG00000256049	17714831	17715057	50	99.09	123	100.00
PADI6	exon8	1	17715272	17715375	ENST00000358481	ENSG00000256049	17715226	17715395	100	175.83	217	100.00
PADI6	exon9	1	17718609	17718672	ENST00000358481	ENSG00000256049	17718569	17718748	232	357.49	430	100.00
PADI6	exon10	1	17718674	17718721	ENST00000358481	ENSG00000256049	17718569	17718748	232	357.49	430	100.00
PADI6	exon11	1	17720471	17720578	ENST00000358481	ENSG00000256049	17720421	17720607	163	330.13	427	100.00
PADI6	exon12	1	17720796	17720950	ENST00000358481	ENSG00000256049	17720757	17720983	96	141.59	164	100.00
PADI6	exon13	1	17721447	17721603	ENST00000358481	ENSG00000256049	17721402	17721640	87	146.57	181	100.00
PADI6	exon14	1	17722036	17722159	ENST00000358481	ENSG00000256049	17722001	17722168	50	80.48	95	100.00
PADI6	exon15	1	17723567	17723637	ENST00000358481	ENSG00000256049	17723534	17723676	192	297.77	353	100.00
PADI6	exon16	1	17725182	17725343	ENST00000358481	ENSG00000256049	17725197	17725371	84	203.71	252	100.00
PADI6	exon17	1	17727701	17728195	ENST00000358481	ENSG00000256049	17727683	17727939	112	167.92	196	100.00
RP1-43E13.2	exon2	1	19566751	19567198	ENST00000437898	ENSG00000230424	19566745	19566950	86	166.90	224	100.00
RP11-91K11.2	exon1	1	20140860	20141046	ENST00000454736	ENSG00000235434	20140865	20140970	83	137.27	189	100.00
PINK1-AS	exon1	1	20974808	20978686	ENST00000451424	ENSG00000117242	20974952	20975164	124	291.45	379	100.00
PINK1-AS	exon2	1	20972078	20972179	ENST00000451424	ENSG00000117242	20972015	20972246	123	252.66	358	100.00
AL391357.1	exon1	1	20977055	20977207	ENST00000535128	ENSG00000257033	20976966	20977202	61	137.44	179	100.00
AL391357.1	exon2	1	20976856	20977050	ENST00000535128	ENSG00000257033	20976881	20976961	32	63.90	101	100.00
RP11-376N17.4	exon2	1	84815314	84815344	ENST00000510918	ENSG00000249237	84815295	84815485	35	87.34	123	100.00
RP11-376N17.4	exon2	1	84815314	84815622	ENST00000505585	ENSG00000249237	84815295	84815485	35	87.34	123	100.00
RP11-376N17.4	exon2	1	84815314	84815622	ENST00000506295	ENSG00000249237	84815295	84815485	35	87.34	123	100.00
SPATA1	exon2	1	84981906	84982078	ENST00000370638	ENSG00000122432	84981926	84982110	2	8.64	15	100.00
SPATA1	exon3	1	84986268	84986374	ENST00000370638	ENSG00000122432	84986264	84986409	39	52.24	67	100.00
SPATA1	exon4	1	84988073	84988190	ENST00000370638	ENSG00000122432	84988047	84988196	17	32.87	43	100.00
SPATA1	exon5	1	84991379	84991432	ENST00000370638	ENSG00000122432	84991325	84991486	7	24.71	34	100.00
SPATA1	exon6	1	84991528	84992571	ENST00000370638	ENSG00000122432	84991511	84991673	20	40.60	56	100.00
SPATA1	exon2	1	84981906	84982078	ENST00000490879	ENSG00000122432	84981926	84982110	2	8.64	15	100.00
SPATA1	exon3	1	84986268	84986374	ENST00000490879	ENSG00000122432	84986264	84986409	39	52.24	67	100.00
SPATA1	exon4	1	84988073	84988190	ENST00000490879	ENSG00000122432	84988047	84988196	17	32.87	43	100.00
SPATA1	exon5	1	84991379	84991432	ENST00000490879	ENSG00000122432	84991325	84991486	7	24.71	34	100.00
SPATA1	exon6	1	84991528	84991756	ENST00000490879	ENSG00000122432	84991511	84991673	20	40.60	56	100.00
SPATA1	exon7	1	84998543	84998657	ENST00000490879	ENSG00000122432	84998502	84998691	30	61.05	80	100.00
SPATA1	exon8	1	84999396	84999449	ENST00000490879	ENSG00000122432	84999345	84999495	36	62.89	81	100.00
SPATA1	exon9	1	85009885	85009987	ENST00000490879	ENSG00000122432	85009842	85010023	63	133.77	171	100.00
SPATA1	exon10	1	85011317	85011442	ENST00000490879	ENSG00000122432	85011286	85011450	48	88.06	114	100.00
SPATA1	exon11	1	85014469	85014647	ENST00000490879	ENSG00000122432	85014458	85014681	9	76.84	126	100.00
SPATA1	exon12	1	85016115	85016213	ENST00000490879	ENSG00000122432	85016069	85016238	28	58.16	80	100.00
SPATA1	exon13	1	85018718	85018780	ENST00000490879	ENSG00000122432	85018775	85018839	13	16.86	19	100.00
SPATA1	exon2	1	84981906	84982078	ENST00000431031	ENSG00000122432	84981926	84982110	2	8.64	15	100.00
SPATA1	exon3	1	84986268	84986374	ENST00000431031	ENSG00000122432	84986264	84986409	39	52.24	67	100.00
SPATA1	exon4	1	84988073	84988190	ENST00000431031	ENSG00000122432	84988047	84988196	17	32.87	43	100.00
SPATA1	exon5	1	84991379	84991432	ENST00000431031	ENSG00000122432	84991325	84991486	7	24.71	34	100.00
SPATA1	exon6	1	84991528	84991756	ENST00000431031	ENSG00000122432	84991511	84991673	20	40.60	56	100.00
SPATA1	exon7	1	84998543	84998657	ENST00000431031	ENSG00000122432	84998502	84998691	30	61.05	80	100.00
SPATA1	exon8	1	84999392	84999449	ENST00000431031	ENSG00000122432	84999345	84999495	36	62.89	81	100.00
SPATA1	exon9	1	85009885	85009987	ENST00000431031	ENSG00000122432	85009842	85010023	63	133.77	171	100.00
SPATA1	exon10	1	85011317	85011442	ENST00000431031	ENSG00000122432	85011286	85011450	48	88.06	114	100.00
SPATA1	exon11	1	85014469	85014531	ENST00000431031	ENSG00000122432	85014458	85014681	9	76.84	126	100.00
SPATA1	exon1	1	84982043	84982078	ENST00000554297	ENSG00000122432	84981926	84982110	2	8.64	15	100.00
SPATA1	exon2	1	84986268	84986372	ENST00000554297	ENSG00000122432	84986264	84986409	39	52.24	67	100.00
SPATA1	exon3	1	84988074	84988190	ENST00000554297	ENSG00000122432	84988047	84988196	17	32.87	43	100.00
SPATA1	exon4	1	84991379	84991432	ENST00000554297	ENSG00000122432	84991325	84991486	7	24.71	34	100.00
SPATA1	exon5	1	84991528	84991755	ENST00000554297	ENSG00000122432	84991511	84991673	20	40.60	56	100.00
SPATA1	exon6	1	84998545	84998655	ENST00000554297	ENSG00000122432	84998502	84998691	30	61.05	80	100.00
SPATA1	exon7	1	84999393	84999449	ENST00000554297	ENSG00000122432	84999345	84999495	36	62.89	81	100.00
SPATA1	exon8	1	85009885	85009986	ENST00000554297	ENSG00000122432	85009842	85010023	63	133.77	171	100.00
SPATA1	exon9	1	85011319	85011441	ENST00000554297	ENSG00000122432	85011286	85011450	48	88.06	114	100.00
SPATA1	exon10	1	85014471	85014647	ENST00000554297	ENSG00000122432	85014458	85014681	9	76.84	126	100.00
SPATA1	exon11	1	85016115	85016213	ENST00000554297	ENSG00000122432	85016069	85016238	28	58.16	80	100.00
SPATA1	exon12	1	85018718	85018808	ENST00000554297	ENSG00000122432	85018775	85018839	13	16.86	19	100.00
SPATA1	exon2	1	84986268	84986374	ENST00000485121	ENSG00000122432	84986264	84986409	39	52.24	67	100.00
SPATA1	exon3	1	84988073	84988190	ENST00000485121	ENSG00000122432	84988047	84988196	17	32.87	43	100.00
SPATA1	exon4	1	84991379	84991432	ENST00000485121	ENSG00000122432	84991325	84991486	7	24.71	34	100.00
SPATA1	exon5	1	84991528	84991759	ENST00000485121	ENSG00000122432	84991511	84991673	20	40.60	56	100.00
SPATA1	exon1	1	84988101	84988190	ENST00000473108	ENSG00000122432	84988047	84988196	17	32.87	43	100.00
SPATA1	exon2	1	84991379	84991432	ENST00000473108	ENSG00000122432	84991325	84991486	7	24.71	34	100.00
SPATA1	exon3	1	84991528	84991756	ENST00000473108	ENSG00000122432	84991511	84991673	20	40.60	56	100.00
SPATA1	exon1	1	85009885	85009987	ENST00000460286	ENSG00000122432	85009842	85010023	63	133.77	171	100.00
SPATA1	exon2	1	85014469	85014647	ENST00000460286	ENSG00000122432	85014458	85014681	9	76.84	126	100.00
SPATA1	exon3	1	85018718	85018807	ENST00000460286	ENSG00000122432	85018775	85018839	13	16.86	19	100.00
SPATA1	exon5	1	85031544	85031877	ENST00000460286	ENSG00000122432	85031478	85031696	0	43.32	74	99.54
SPATA1	exon2	1	84981906	84982078	ENST00000263717	ENSG00000122432	84981926	84982110	2	8.64	15	100.00
SPATA1	exon3	1	84986268	84986374	ENST00000263717	ENSG00000122432	84986264	84986409	39	52.24	67	100.00
SPATA1	exon4	1	84988073	84988190	ENST00000263717	ENSG00000122432	84988047	84988196	17	32.87	43	100.00
SPATA1	exon5	1	84991379	84991432	ENST00000263717	ENSG00000122432	84991325	84991486	7	24.71	34	100.00
SPATA1	exon6	1	84991528	84991756	ENST00000263717	ENSG00000122432	84991511	84991673	20	40.60	56	100.00
SPATA1	exon7	1	84998543	84998657	ENST00000263717	ENSG00000122432	84998502	84998691	30	61.05	80	100.00
SPATA1	exon8	1	84999392	84999449	ENST00000263717	ENSG00000122432	84999345	84999495	36	62.89	81	100.00
SPATA1	exon9	1	85009885	85009987	ENST00000263717	ENSG00000122432	85009842	85010023	63	133.77	171	100.00
SPATA1	exon10	1	85011317	85011442	ENST00000263717	ENSG00000122432	85011286	85011450	48	88.06	114	100.00
SPATA1	exon11	1	85014469	85014647	ENST00000263717	ENSG00000122432	85014458	85014681	9	76.84	126	100.00
SPATA1	exon12	1	85016115	85016213	ENST00000263717	ENSG00000122432	85016069	85016238	28	58.16	80	100.00
SPATA1	exon13	1	85018718	85018807	ENST00000263717	ENSG00000122432	85018775	85018839	13	16.86	19	100.00
SPATA1	exon15	1	85031544	85031875	ENST00000263717	ENSG00000122432	85031478	85031696	0	43.32	74	99.54
ZBTB40-IT1	exon1	1	22843967	22844136	ENST00000438551	ENSG00000237200	22843745	22843996	48	112.88	153	100.00
RP4-651E10.4	exon4	1	87036864	87037091	ENST00000456587	ENSG00000236915	87036744	87036970	63	146.01	194	100.00
CLCA3P	exon1	1	87099956	87100135	ENST00000284054	ENSG00000153923	87099929	87100164	23	60.42	83	100.00
CLCA3P	exon2	1	87101283	87101423	ENST00000284054	ENSG00000153923	87101236	87101436	18	41.92	62	100.00
CLCA3P	exon3	1	87101639	87101786	ENST00000284054	ENSG00000153923	87101629	87101818	31	55.21	70	100.00
CLCA3P	exon4	1	87102483	87102591	ENST00000284054	ENSG00000153923	87102448	87102626	25	58.07	84	100.00
CLCA3P	exon5	1	87104541	87104718	ENST00000284054	ENSG00000153923	87104491	87104750	32	107.23	174	100.00
CLCA3P	exon6	1	87108227	87108451	ENST00000284054	ENSG00000153923	87108158	87108327	26	42.89	54	100.00
CLCA3P	exon1	1	87099959	87100135	ENST00000490028	ENSG00000153923	87099929	87100164	23	60.42	83	100.00
CLCA3P	exon2	1	87101283	87101423	ENST00000490028	ENSG00000153923	87101236	87101436	18	41.92	62	100.00
CLCA3P	exon3	1	87101639	87101786	ENST00000490028	ENSG00000153923	87101629	87101818	31	55.21	70	100.00
CLCA3P	exon4	1	87102483	87102591	ENST00000490028	ENSG00000153923	87102448	87102626	25	58.07	84	100.00
CLCA3P	exon5	1	87104541	87104718	ENST00000490028	ENSG00000153923	87104491	87104750	32	107.23	174	100.00
CLCA3P	exon6	1	87108227	87108451	ENST00000490028	ENSG00000153923	87108158	87108327	26	42.89	54	100.00
CLCA3P	exon1	1	87099959	87100135	ENST00000466454	ENSG00000153923	87099929	87100164	23	60.42	83	100.00
CLCA3P	exon2	1	87101283	87101423	ENST00000466454	ENSG00000153923	87101236	87101436	18	41.92	62	100.00
CLCA3P	exon3	1	87101639	87101786	ENST00000466454	ENSG00000153923	87101629	87101818	31	55.21	70	100.00
CLCA3P	exon4	1	87102483	87102591	ENST00000466454	ENSG00000153923	87102448	87102626	25	58.07	84	100.00
CLCA3P	exon5	1	87104541	87104718	ENST00000466454	ENSG00000153923	87104491	87104750	32	107.23	174	100.00
CLCA3P	exon6	1	87108227	87108451	ENST00000466454	ENSG00000153923	87108158	87108327	26	42.89	54	100.00
RP11-293P20.2	exon3	1	24390537	24390763	ENST00000439239	ENSG00000225315	24390507	24390680	118	231.42	288	100.00
RP11-293P20.2	exon4	1	24413240	24413289	ENST00000439239	ENSG00000225315	24413088	24413351	79	152.70	203	100.00
RP4-620F22.2	exon1	1	89726265	89726431	ENST00000437128	ENSG00000237568	89726339	89726540	51	91.86	121	100.00
RP1-125I3.2	exon2	1	26189326	26189911	ENST00000455431	ENSG00000236528	26189303	26189536	141	191.57	224	100.00
RP5-1007M22.2	exon5	1	90048800	90048983	ENST00000443562	ENSG00000231999	90048879	90049031	85	124.09	147	100.00
RP11-96L14.7	exon3	1	26497029	26497089	ENST00000407889	ENSG00000236782	26497038	26497225	261	325.84	379	100.00
RP11-96L14.7	exon4	1	26496438	26496841	ENST00000407889	ENSG00000236782	26496439	26496686	53	143.48	196	100.00
RP11-96L14.7	exon1	1	26497029	26497304	ENST00000414762	ENSG00000236782	26497038	26497225	261	325.84	379	100.00
RP11-96L14.7	exon2	1	26496671	26496841	ENST00000414762	ENSG00000236782	26496439	26496686	53	143.48	196	100.00
RP11-96L14.7	exon3	1	26496671	26497089	ENST00000433939	ENSG00000236782	26496439	26496686	53	143.48	196	100.00
RP11-96L14.7	exon2	1	26496685	26497089	ENST00000444682	ENSG00000236782	26496439	26496686	53	143.48	196	100.00
RP11-96L14.7	exon3	1	26496983	26497089	ENST00000448923	ENSG00000236782	26496843	26497019	177	284.21	329	100.00
RP5-1007M22.3	exon1	1	90050047	90050305	ENST00000507783	ENSG00000251289	90050089	90050328	35	56.30	80	100.00
RP5-943J3.1	exon2	1	90255612	90256051	ENST00000432395	ENSG00000231613	90255518	90255648	51	64.16	74	100.00
RP1-50O24.8	exon1	1	27218709	27219052	ENST00000515362	ENSG00000251020	27218851	27219062	129	173.52	204	100.00
RP11-460I13.2	exon1	1	28286671	28286704	ENST00000448015	ENSG00000227050	28286605	28286877	16	62.96	94	100.00
RP11-460I13.2	exon3	1	28282520	28282603	ENST00000448015	ENSG00000227050	28282454	28282728	157	293.97	351	100.00
RP11-460I13.2	exon4	1	28282282	28282361	ENST00000448015	ENSG00000227050	28282219	28282413	169	286.88	345	100.00
RP4-717I23.3	exon11	1	93730197	93730329	ENST00000451302	ENSG00000223745	93730247	93730469	26	55.91	78	100.00
RP4-717I23.3	exon5	1	93730208	93730329	ENST00000447577	ENSG00000223745	93730247	93730469	26	55.91	78	100.00
RP4-717I23.3	exon5	1	93730202	93730329	ENST00000446528	ENSG00000223745	93730247	93730469	26	55.91	78	100.00
RP4-717I23.3	exon5	1	93730233	93730329	ENST00000429859	ENSG00000223745	93730247	93730469	26	55.91	78	100.00
RP4-717I23.3	exon5	1	93730204	93730329	ENST00000415150	ENSG00000223745	93730247	93730469	26	55.91	78	100.00
RP4-717I23.3	exon5	1	93730234	93730329	ENST00000427669	ENSG00000223745	93730247	93730469	26	55.91	78	100.00
RP4-717I23.3	exon4	1	93730229	93730329	ENST00000414430	ENSG00000223745	93730247	93730469	26	55.91	78	100.00
RP4-717I23.3	exon4	1	93730233	93730329	ENST00000424517	ENSG00000223745	93730247	93730469	26	55.91	78	100.00
RP4-717I23.3	exon4	1	93730226	93730329	ENST00000442860	ENSG00000223745	93730247	93730469	26	55.91	78	100.00
RP4-717I23.3	exon3	1	93730207	93730329	ENST00000455474	ENSG00000223745	93730247	93730469	26	55.91	78	100.00
RP4-717I23.3	exon4	1	93730197	93730329	ENST00000457025	ENSG00000223745	93730247	93730469	26	55.91	78	100.00
RP11-442N24__B.1	exon2	1	28974705	28975093	ENST00000427804	ENSG00000229388	28975051	28975242	76	132.71	175	100.00
RP5-1033H22.2	exon1	1	94057756	94058065	ENST00000431770	ENSG00000224093	94057781	94057973	137	185.20	226	100.00
RP5-1033H22.2	exon1	1	94057807	94058065	ENST00000427243	ENSG00000224093	94057781	94057973	137	185.20	226	100.00
RP5-1033H22.2	exon1	1	94057807	94058065	ENST00000417401	ENSG00000224093	94057781	94057973	137	185.20	226	100.00
RP5-1166H10.2	exon1	1	31191619	31192412	ENST00000454613	ENSG00000186056	31191546	31191817	88	166.30	221	100.00
RP5-1166H10.2	exon2	1	31194135	31194569	ENST00000454613	ENSG00000186056	31194246	31194524	154	228.28	265	100.00
RP5-1166H10.2	exon2	1	31191351	31194021	ENST00000414532	ENSG00000186056	31191546	31191817	88	166.30	221	100.00
RP5-1166H10.2	exon3	1	31194135	31194569	ENST00000414532	ENSG00000186056	31194246	31194524	154	228.28	265	100.00
RP5-1166H10.2	exon1	1	31191629	31192079	ENST00000414763	ENSG00000186056	31191546	31191817	88	166.30	221	100.00
RP5-1166H10.2	exon2	1	31194135	31194570	ENST00000414763	ENSG00000186056	31194246	31194524	154	228.28	265	100.00
RP11-266K22.2	exon1	1	31819425	31819646	ENST00000430143	ENSG00000229044	31819441	31819606	101	192.58	244	100.00
RP11-266K22.2	exon2	1	31809949	31810049	ENST00000430143	ENSG00000229044	31809972	31810156	79	152.02	196	100.00
RP11-73M7.9	exon1	1	32110295	32110447	ENST00000581333	ENSG00000264078	32110356	32110539	150	267.69	326	100.00
RP11-84A19.3	exon2	1	32256742	32256923	ENST00000527035	ENSG00000254545	32256785	32256885	107	130.74	145	100.00
RP4-639F20.3	exon1	1	95492685	95492759	ENST00000507727	ENSG00000250094	95492636	95492836	76	158.63	222	100.00
RP4-639F20.3	exon3	1	95448745	95448862	ENST00000507727	ENSG00000250094	95448585	95448882	66	128.57	163	100.00
RP4-622L5.2	exon1	1	32636334	32636807	ENST00000515055	ENSG00000250135	32636272	32636517	46	109.22	148	100.00
RP4-622L5.7	exon1	1	32671716	32671786	ENST00000373604	ENSG00000224066	32671719	32671925	116	195.53	253	100.00
RP4-622L5.7	exon2	1	32670370	32670940	ENST00000373604	ENSG00000224066	32670243	32670400	38	90.43	122	100.00
RP4-622L5.7	exon1	1	32672214	32672415	ENST00000421616	ENSG00000224066	32672063	32672399	91	151.47	192	100.00
RP4-622L5.7	exon2	1	32672001	32672129	ENST00000421616	ENSG00000224066	32672063	32672399	91	151.47	192	100.00
RP4-622L5.7	exon3	1	32671716	32671909	ENST00000421616	ENSG00000224066	32671719	32671925	116	195.53	253	100.00
RP4-622L5.7	exon4	1	32671099	32671359	ENST00000421616	ENSG00000224066	32671130	32671318	86	121.63	143	100.00
A3GALT2P	exon1	1	33778408	33778491	ENST00000442999	ENSG00000184389	33778354	33778536	45	165.15	236	100.00
A3GALT2P	exon2	1	33778102	33778191	ENST00000442999	ENSG00000184389	33778071	33778219	135	214.31	259	100.00
A3GALT2P	exon3	1	33777653	33777790	ENST00000442999	ENSG00000184389	33777638	33777811	120	160.73	192	100.00
A3GALT2P	exon4	1	33772367	33773054	ENST00000442999	ENSG00000184389	33772322	33772390	7	12.79	20	100.00
A3GALT2P	exon1	1	33777653	33777822	ENST00000330379	ENSG00000184389	33777638	33777811	120	160.73	192	100.00
A3GALT2P	exon2	1	33772367	33773054	ENST00000330379	ENSG00000184389	33772322	33772390	7	12.79	20	100.00
DPYD-AS1	exon3	1	97771745	97771865	ENST00000422980	ENSG00000232878	97771702	97771886	56	134.20	184	100.00
RP11-38C18.2	exon1	1	165179864	165180204	ENST00000457106	ENSG00000224702	165179877	165180057	76	131.15	163	100.00
RP1-34M23.5	exon2	1	35227027	35227476	ENST00000542839	ENSG00000255811	35226938	35227123	383	492.90	547	100.00
MIR137HG	exon3	1	98511564	98511952	ENST00000424528	ENSG00000231269	98511586	98511770	89	139.95	176	100.00
ZMYM4-AS1	exon2	1	35824423	35824769	ENST00000432683	ENSG00000227409	35824500	35824629	57	82.76	95	100.00
RP5-896L10.1	exon1	1	99469832	99470201	ENST00000425113	ENSG00000232825	99469944	99470260	75	236.83	350	100.00
RP4-728D4.2	exon1	1	36039173	36039348	ENST00000425881	ENSG00000239636	36039107	36039283	42	80.69	102	100.00
RP4-728D4.2	exon2	1	36039961	36040299	ENST00000444348	ENSG00000239636	36039892	36039974	1	2.17	3	100.00
RP11-435D7.3	exon1	1	36204990	36205114	ENST00000373226	ENSG00000232335	36204977	36205155	48	72.61	92	100.00
RP11-435D7.3	exon2	1	36208764	36209177	ENST00000373226	ENSG00000232335	36208695	36208876	28	54.83	66	100.00
RP5-837M10.4	exon2	1	100927955	100928464	ENST00000432210	ENSG00000228086	100928161	100928454	62	142.03	201	100.00
RP11-109P14.9	exon2	1	38265392	38265841	ENST00000433474	ENSG00000233728	38265370	38265573	195	227.67	285	100.00
RP5-864K19.4	exon2	1	39341613	39341690	ENST00000433671	ENSG00000228436	39341583	39341773	53	101.38	142	100.00
RP5-864K19.4	exon4	1	39384846	39385068	ENST00000433671	ENSG00000228436	39384600	39384903	33	116.11	191	100.00
RP5-864K19.4	exon2	1	39341613	39341896	ENST00000456813	ENSG00000228436	39341583	39341773	53	101.38	142	100.00
RP5-864K19.4	exon2	1	39341613	39341898	ENST00000443161	ENSG00000228436	39341583	39341773	53	101.38	142	100.00
RP11-420K8.1	exon3	1	39715510	39715874	ENST00000289890	ENSG00000226438	39715633	39715810	24	70.81	97	100.00
RP3-455J7.4	exon2	1	167599652	167599911	ENST00000451992	ENSG00000241666	167599578	167599741	140	208.23	244	100.00
RP11-69E11.4	exon4	1	39987952	39988177	ENST00000441741	ENSG00000182109	39988017	39988195	183	298.67	378	100.00
RP11-69E11.4	exon1	1	39989479	39991357	ENST00000331856	ENSG00000182109	39991283	39991507	185	317.13	400	100.00
RP11-69E11.4	exon3	1	39987952	39988177	ENST00000331856	ENSG00000182109	39988017	39988195	183	298.67	378	100.00
RP11-69E11.4	exon5	1	39987952	39988177	ENST00000458207	ENSG00000182109	39988017	39988195	183	298.67	378	100.00
RP11-69E11.4	exon4	1	39987952	39988177	ENST00000450157	ENSG00000182109	39988017	39988195	183	298.67	378	100.00
RP11-69E11.4	exon3	1	39987952	39988177	ENST00000431553	ENSG00000182109	39988017	39988195	183	298.67	378	100.00
RP11-69E11.4	exon4	1	39987952	39988177	ENST00000417869	ENSG00000182109	39988017	39988195	183	298.67	378	100.00
RP11-69E11.4	exon2	1	39987952	39988177	ENST00000440190	ENSG00000182109	39988017	39988195	183	298.67	378	100.00
RP11-15J6.1	exon1	1	40030832	40030891	ENST00000415255	ENSG00000228060	40030727	40031039	54	132.05	188	100.00
RP11-15J6.1	exon3	1	40038127	40038350	ENST00000415255	ENSG00000228060	40038018	40038292	19	56.93	82	100.00
RP1-118J21.5	exon1	1	40363417	40363738	ENST00000418255	ENSG00000236546	40363308	40363499	94	115.17	145	100.00
RP11-483I13.5	exon1	1	108742548	108744113	ENST00000564063	ENSG00000260879	108742547	108742799	70	161.27	225	100.00
RP11-656D10.5	exon1	1	40980472	40980729	ENST00000453437	ENSG00000227278	40980361	40980546	71	85.04	107	100.00
RP11-656D10.5	exon2	1	40980133	40980306	ENST00000453437	ENSG00000227278	40980190	40980343	60	98.63	120	100.00
RP11-332H17.1	exon2	1	169993691	169993824	ENST00000440321	ENSG00000232959	169993543	169993751	22	49.85	73	100.00
RP5-1160K1.8	exon1	1	110086026	110086459	ENST00000526411	ENSG00000254942	110086046	110086126	119	133.81	148	100.00
RP1-127D3.4	exon2	1	171173030	171173127	ENST00000422841	ENSG00000225243	171172987	171173212	77	165.00	210	100.00
RP1-127D3.4	exon3	1	171168383	171168654	ENST00000422841	ENSG00000225243	171168437	171168669	65	184.88	264	100.00
RP1-127D3.4	exon2	1	171173030	171173127	ENST00000445909	ENSG00000225243	171172987	171173212	77	165.00	210	100.00
RP1-127D3.4	exon3	1	171168386	171168654	ENST00000445909	ENSG00000225243	171168437	171168669	65	184.88	264	100.00
RP1-127D3.4	exon2	1	171168386	171168654	ENST00000445290	ENSG00000225243	171168437	171168669	65	184.88	264	100.00
RP5-1160K1.6	exon1	1	110172873	110172927	ENST00000369843	ENSG00000228703	110172839	110173064	67	247.20	340	100.00
RP5-1160K1.6	exon2	1	110171725	110171939	ENST00000369843	ENSG00000228703	110171693	110171891	82	167.19	207	100.00
RP5-1160K1.6	exon3	1	110171039	110171456	ENST00000369843	ENSG00000228703	110170980	110171155	130	198.62	231	100.00
RP4-735C1.4	exon1	1	110230450	110230531	ENST00000429410	ENSG00000241720	110230416	110230595	1	10.85	17	100.00
RP4-735C1.4	exon3	1	110279562	110279763	ENST00000431955	ENSG00000241720	110279643	110279826	78	118.41	152	100.00
AC000032.2	exon2	1	110235739	110236088	ENST00000562538	ENSG00000260246	110235796	110235959	18	25.97	31	100.00
RP11-342M1.4	exon2	1	43300352	43300802	ENST00000414798	ENSG00000243153	43300690	43300834	106	140.36	168	100.00
RP4-773N10.5	exon1	1	110583793	110584483	ENST00000473429	ENSG00000258686	110584111	110584268	131	260.38	327	100.00
RP4-773N10.5	exon2	1	110585710	110585892	ENST00000473429	ENSG00000258686	110585684	110585917	89	173.51	243	100.00
RP4-773N10.5	exon3	1	110586261	110586478	ENST00000473429	ENSG00000258686	110586221	110586474	128	266.77	346	100.00
RP4-773N10.5	exon4	1	110587462	110587527	ENST00000473429	ENSG00000258686	110587434	110587574	70	161.36	198	100.00
RP4-773N10.5	exon5	1	110587637	110587700	ENST00000473429	ENSG00000258686	110587589	110587737	140	198.77	226	100.00
RP4-773N10.5	exon6	1	110589302	110589373	ENST00000473429	ENSG00000258686	110589237	110589407	84	198.05	260	100.00
RP4-773N10.5	exon7	1	110590164	110590238	ENST00000473429	ENSG00000258686	110590101	110590282	94	189.94	243	100.00
RP4-773N10.5	exon8	1	110590394	110590491	ENST00000473429	ENSG00000258686	110590357	110590502	159	218.52	262	100.00
RP4-773N10.5	exon9	1	110591734	110593031	ENST00000473429	ENSG00000258686	110591698	110591871	88	136.62	162	100.00
RP4-773N10.5	exon10	1	110593578	110593682	ENST00000473429	ENSG00000258686	110593540	110593700	105	154.07	181	100.00
RP4-773N10.5	exon11	1	110594305	110594509	ENST00000473429	ENSG00000258686	110594257	110594544	115	412.06	586	100.00
RP4-773N10.5	exon12	1	110596287	110597424	ENST00000473429	ENSG00000258686	110596241	110596356	65	98.37	132	100.00
RP11-342M1.2	exon3	1	43302603	43302849	ENST00000416809	ENSG00000241784	43302760	43302910	50	91.61	115	100.00
RP4-773N10.4	exon1	1	110600962	110605177	ENST00000554749	ENSG00000258634	110603358	110603679	78	165.99	237	100.00
RP11-342M1.3	exon4	1	43308446	43308587	ENST00000444563	ENSG00000228192	43308379	43308464	215	260.29	289	100.00
RP11-342M1.3	exon4	1	43308446	43308587	ENST00000425076	ENSG00000228192	43308379	43308464	215	260.29	289	100.00
RP5-1028L10.1	exon1	1	110709453	110709805	ENST00000430098	ENSG00000227091	110709511	110709809	147	303.89	422	100.00
RP5-1028L10.1	exon1	1	110714702	110715111	ENST00000443008	ENSG00000227091	110714636	110714871	61	114.54	146	100.00
RP5-1028L10.1	exon2	1	110709429	110709815	ENST00000443008	ENSG00000227091	110709511	110709809	147	303.89	422	100.00
RP5-1028L10.1	exon2	1	110709703	110709815	ENST00000418579	ENSG00000227091	110709511	110709809	147	303.89	422	100.00
DNM3OS	exon1	1	172113794	172113934	ENST00000417354	ENSG00000230630	172113602	172113842	91	162.61	221	100.00
RP11-225L12.2	exon1	1	110950147	110950576	ENST00000457535	ENSG00000224699	110950199	110950442	233	346.23	419	100.00
RP1-92O14.6	exon1	1	43850784	43850812	ENST00000436713	ENSG00000229431	43850656	43850831	92	197.61	266	100.00
RP1-92O14.6	exon3	1	43853180	43853335	ENST00000436713	ENSG00000229431	43853099	43853352	30	154.32	241	100.00
SZT2-AS1	exon1	1	43913774	43914315	ENST00000396885	ENSG00000229372	43913713	43913859	55	80.29	113	100.00
SZT2-AS1	exon2	1	43913447	43913603	ENST00000396885	ENSG00000229372	43913553	43913677	85	122.66	149	100.00
RP11-184I16.2	exon2	1	44170024	44170128	ENST00000398804	ENSG00000236200	44169865	44170063	159	195.69	228	100.00
RP11-184I16.2	exon3	1	44169235	44169318	ENST00000398804	ENSG00000236200	44169237	44169426	186	354.62	453	100.00
RP11-184I16.2	exon2	1	44170024	44170128	ENST00000439057	ENSG00000236200	44169865	44170063	159	195.69	228	100.00
RP11-184I16.2	exon3	1	44169235	44169318	ENST00000439057	ENSG00000236200	44169237	44169426	186	354.62	453	100.00
RP11-184I16.2	exon1	1	44170024	44170140	ENST00000434346	ENSG00000236200	44169865	44170063	159	195.69	228	100.00
RP11-184I16.2	exon2	1	44169235	44169318	ENST00000434346	ENSG00000236200	44169237	44169426	186	354.62	453	100.00
RP11-184I16.2	exon1	1	44170024	44170417	ENST00000453015	ENSG00000236200	44169865	44170063	159	195.69	228	100.00
RP11-184I16.2	exon2	1	44169066	44169318	ENST00000453015	ENSG00000236200	44169237	44169426	186	354.62	453	100.00
RP11-184I16.2	exon2	1	44169985	44170128	ENST00000418149	ENSG00000236200	44169865	44170063	159	195.69	228	100.00
RP11-96K19.2	exon2	1	111494806	111495470	ENST00000440689	ENSG00000232811	111494800	111494965	68	93.55	113	100.00
RP5-1125M8.2	exon2	1	111860222	111860549	ENST00000426321	ENSG00000229283	111860292	111860453	70	124.78	147	100.00
RP11-269F19.2	exon3	1	45224709	45225014	ENST00000440985	ENSG00000225721	45224830	45225043	99	191.12	254	100.00
RP11-269F19.2	exon1	1	45241228	45241482	ENST00000428791	ENSG00000225721	45241175	45241356	102	195.55	235	100.00
RP11-269F19.2	exon3	1	45224796	45225014	ENST00000428791	ENSG00000225721	45224830	45225043	99	191.12	254	100.00
RP11-552M11.4	exon1	1	111983760	111983986	ENST00000445680	ENSG00000243960	111983802	111984026	71	181.57	256	100.00
RP11-552M11.4	exon1	1	111983314	111983850	ENST00000416099	ENSG00000243960	111983802	111984026	71	181.57	256	100.00
RP4-671G15.2	exon1	1	112958457	112958909	ENST00000502356	ENSG00000249913	112958742	112958904	30	51.04	68	100.00
RP4-671G15.3	exon1	1	112999440	112999996	ENST00000508462	ENSG00000248201	112999406	112999481	189	202.16	209	100.00
RP11-426L16.3	exon2	1	113237123	113237386	ENST00000421943	ENSG00000225075	113237029	113237241	75	124.18	154	100.00
RP11-512F24.1	exon1	1	113992322	113993352	ENST00000424736	ENSG00000232499	113993344	113993466	163	198.59	219	100.00
RP5-1073O3.2	exon1	1	114355001	114355234	ENST00000429398	ENSG00000231128	114354672	114355008	33	72.40	152	100.00
SEC16B	exon7	1	177936818	177937174	ENST00000354921	ENSG00000254154	177936807	177937099	71	185.42	265	100.00
SEC16B	exon8	1	177935028	177935140	ENST00000354921	ENSG00000254154	177935001	177935161	68	104.67	128	100.00
SEC16B	exon9	1	177934182	177934302	ENST00000354921	ENSG00000254154	177934132	177934325	53	113.50	149	100.00
SEC16B	exon10	1	177933306	177933414	ENST00000354921	ENSG00000254154	177933265	177933423	79	142.00	176	100.00
SEC16B	exon11	1	177930725	177930869	ENST00000354921	ENSG00000254154	177930714	177930899	85	172.01	223	100.00
SEC16B	exon12	1	177929926	177930077	ENST00000354921	ENSG00000254154	177929888	177930087	129	233.89	286	100.00
SEC16B	exon13	1	177929477	177929538	ENST00000354921	ENSG00000254154	177929408	177929589	34	80.12	107	100.00
SEC16B	exon14	1	177927975	177928110	ENST00000354921	ENSG00000254154	177927925	177928132	47	74.43	93	100.00
SEC16B	exon15	1	177927263	177927497	ENST00000354921	ENSG00000254154	177927238	177927459	55	116.06	161	100.00
SEC16B	exon16	1	177923414	177923507	ENST00000354921	ENSG00000254154	177923374	177923521	124	188.31	222	100.00
SEC16B	exon17	1	177921049	177921130	ENST00000354921	ENSG00000254154	177920994	177921159	154	248.21	303	100.00
SEC16B	exon18	1	177916960	177917077	ENST00000354921	ENSG00000254154	177916939	177917112	45	94.53	128	100.00
SEC16B	exon19	1	177915555	177915666	ENST00000354921	ENSG00000254154	177915516	177915703	143	295.50	371	100.00
SEC16B	exon20	1	177913696	177913801	ENST00000354921	ENSG00000254154	177913646	177913817	74	166.72	219	100.00
SEC16B	exon21	1	177911035	177911175	ENST00000354921	ENSG00000254154	177910987	177911203	72	133.22	179	100.00
SEC16B	exon22	1	177909745	177909849	ENST00000354921	ENSG00000254154	177909699	177909884	50	138.22	195	100.00
SEC16B	exon23	1	177908837	177908912	ENST00000354921	ENSG00000254154	177908774	177908956	35	69.38	96	100.00
SEC16B	exon24	1	177906349	177906648	ENST00000354921	ENSG00000254154	177906353	177906626	43	153.90	221	100.00
SEC16B	exon25	1	177905433	177905500	ENST00000354921	ENSG00000254154	177905377	177905538	120	170.93	205	100.00
SEC16B	exon26	1	177902619	177902771	ENST00000354921	ENSG00000254154	177902572	177902788	39	124.79	171	100.00
SEC16B	exon27	1	177902349	177902447	ENST00000354921	ENSG00000254154	177902302	177902483	93	177.55	223	100.00
SEC16B	exon28	1	177901833	177901941	ENST00000354921	ENSG00000254154	177901785	177901971	114	190.87	228	100.00
SEC16B	exon29	1	177901625	177901704	ENST00000354921	ENSG00000254154	177901566	177901749	60	114.13	165	100.00
SEC16B	exon30	1	177899680	177899778	ENST00000354921	ENSG00000254154	177899634	177899809	170	289.68	352	100.00
SEC16B	exon31	1	177897923	177899064	ENST00000354921	ENSG00000254154	177898929	177899102	121	209.51	261	100.00
SEC16B	exon2	1	177936818	177937174	ENST00000466953	ENSG00000254154	177936807	177937099	71	185.42	265	100.00
SEC16B	exon3	1	177935028	177935140	ENST00000466953	ENSG00000254154	177935001	177935161	68	104.67	128	100.00
SEC16B	exon4	1	177934182	177934302	ENST00000466953	ENSG00000254154	177934132	177934325	53	113.50	149	100.00
SEC16B	exon5	1	177933306	177933414	ENST00000466953	ENSG00000254154	177933265	177933423	79	142.00	176	100.00
SEC16B	exon6	1	177930725	177930869	ENST00000466953	ENSG00000254154	177930714	177930899	85	172.01	223	100.00
SEC16B	exon7	1	177927975	177930074	ENST00000466953	ENSG00000254154	177927925	177928132	47	74.43	93	100.00
SEC16B	exon8	1	177927267	177927497	ENST00000466953	ENSG00000254154	177927238	177927459	55	116.06	161	100.00
SEC16B	exon9	1	177923414	177923511	ENST00000466953	ENSG00000254154	177923374	177923521	124	188.31	222	100.00
SEC16B	exon10	1	177921049	177921130	ENST00000466953	ENSG00000254154	177920994	177921159	154	248.21	303	100.00
SEC16B	exon11	1	177916960	177917077	ENST00000466953	ENSG00000254154	177916939	177917112	45	94.53	128	100.00
SEC16B	exon12	1	177915555	177915666	ENST00000466953	ENSG00000254154	177915516	177915703	143	295.50	371	100.00
SEC16B	exon13	1	177913696	177913801	ENST00000466953	ENSG00000254154	177913646	177913817	74	166.72	219	100.00
SEC16B	exon14	1	177911035	177911175	ENST00000466953	ENSG00000254154	177910987	177911203	72	133.22	179	100.00
SEC16B	exon15	1	177909745	177909849	ENST00000466953	ENSG00000254154	177909699	177909884	50	138.22	195	100.00
SEC16B	exon16	1	177908837	177908912	ENST00000466953	ENSG00000254154	177908774	177908956	35	69.38	96	100.00
SEC16B	exon17	1	177906349	177906648	ENST00000466953	ENSG00000254154	177906353	177906626	43	153.90	221	100.00
SEC16B	exon18	1	177905433	177905500	ENST00000466953	ENSG00000254154	177905377	177905538	120	170.93	205	100.00
SEC16B	exon19	1	177902619	177902771	ENST00000466953	ENSG00000254154	177902572	177902788	39	124.79	171	100.00
SEC16B	exon20	1	177902349	177902447	ENST00000466953	ENSG00000254154	177902302	177902483	93	177.55	223	100.00
SEC16B	exon21	1	177901833	177901944	ENST00000466953	ENSG00000254154	177901785	177901971	114	190.87	228	100.00
SEC16B	exon22	1	177901625	177901704	ENST00000466953	ENSG00000254154	177901566	177901749	60	114.13	165	100.00
SEC16B	exon23	1	177899680	177899778	ENST00000466953	ENSG00000254154	177899634	177899809	170	289.68	352	100.00
SEC16B	exon24	1	177897926	177899064	ENST00000466953	ENSG00000254154	177898929	177899102	121	209.51	261	100.00
SEC16B	exon5	1	177936818	177937174	ENST00000464428	ENSG00000254154	177936807	177937099	71	185.42	265	100.00
SEC16B	exon6	1	177935028	177935140	ENST00000464428	ENSG00000254154	177935001	177935161	68	104.67	128	100.00
SEC16B	exon7	1	177934182	177934302	ENST00000464428	ENSG00000254154	177934132	177934325	53	113.50	149	100.00
SEC16B	exon8	1	177933306	177933414	ENST00000464428	ENSG00000254154	177933265	177933423	79	142.00	176	100.00
SEC16B	exon9	1	177929477	177930869	ENST00000464428	ENSG00000254154	177929408	177929589	34	80.12	107	100.00
SEC16B	exon10	1	177927975	177928110	ENST00000464428	ENSG00000254154	177927925	177928132	47	74.43	93	100.00
SEC16B	exon11	1	177927267	177927497	ENST00000464428	ENSG00000254154	177927238	177927459	55	116.06	161	100.00
SEC16B	exon12	1	177923414	177923511	ENST00000464428	ENSG00000254154	177923374	177923521	124	188.31	222	100.00
SEC16B	exon13	1	177921049	177921130	ENST00000464428	ENSG00000254154	177920994	177921159	154	248.21	303	100.00
SEC16B	exon14	1	177916960	177917077	ENST00000464428	ENSG00000254154	177916939	177917112	45	94.53	128	100.00
SEC16B	exon15	1	177915555	177915666	ENST00000464428	ENSG00000254154	177915516	177915703	143	295.50	371	100.00
SEC16B	exon16	1	177913696	177913801	ENST00000464428	ENSG00000254154	177913646	177913817	74	166.72	219	100.00
SEC16B	exon17	1	177911035	177911175	ENST00000464428	ENSG00000254154	177910987	177911203	72	133.22	179	100.00
SEC16B	exon18	1	177909745	177909849	ENST00000464428	ENSG00000254154	177909699	177909884	50	138.22	195	100.00
SEC16B	exon19	1	177908837	177908912	ENST00000464428	ENSG00000254154	177908774	177908956	35	69.38	96	100.00
SEC16B	exon20	1	177906349	177906648	ENST00000464428	ENSG00000254154	177906353	177906626	43	153.90	221	100.00
SEC16B	exon21	1	177905433	177905500	ENST00000464428	ENSG00000254154	177905377	177905538	120	170.93	205	100.00
SEC16B	exon22	1	177902619	177902771	ENST00000464428	ENSG00000254154	177902572	177902788	39	124.79	171	100.00
SEC16B	exon23	1	177902349	177902447	ENST00000464428	ENSG00000254154	177902302	177902483	93	177.55	223	100.00
SEC16B	exon24	1	177901833	177901941	ENST00000464428	ENSG00000254154	177901785	177901971	114	190.87	228	100.00
SEC16B	exon25	1	177901625	177901704	ENST00000464428	ENSG00000254154	177901566	177901749	60	114.13	165	100.00
SEC16B	exon26	1	177899680	177899778	ENST00000464428	ENSG00000254154	177899634	177899809	170	289.68	352	100.00
SEC16B	exon27	1	177897926	177899064	ENST00000464428	ENSG00000254154	177898929	177899102	121	209.51	261	100.00
SEC16B	exon2	1	177936818	177937174	ENST00000528461	ENSG00000254154	177936807	177937099	71	185.42	265	100.00
SEC16B	exon3	1	177935028	177935140	ENST00000528461	ENSG00000254154	177935001	177935161	68	104.67	128	100.00
SEC16B	exon4	1	177934182	177934302	ENST00000528461	ENSG00000254154	177934132	177934325	53	113.50	149	100.00
SEC16B	exon5	1	177933306	177933414	ENST00000528461	ENSG00000254154	177933265	177933423	79	142.00	176	100.00
SEC16B	exon6	1	177930725	177930869	ENST00000528461	ENSG00000254154	177930714	177930899	85	172.01	223	100.00
SEC16B	exon7	1	177929926	177930074	ENST00000528461	ENSG00000254154	177929888	177930087	129	233.89	286	100.00
SEC16B	exon8	1	177927975	177928110	ENST00000528461	ENSG00000254154	177927925	177928132	47	74.43	93	100.00
SEC16B	exon9	1	177927267	177927497	ENST00000528461	ENSG00000254154	177927238	177927459	55	116.06	161	100.00
SEC16B	exon10	1	177923414	177923511	ENST00000528461	ENSG00000254154	177923374	177923521	124	188.31	222	100.00
SEC16B	exon11	1	177921049	177921130	ENST00000528461	ENSG00000254154	177920994	177921159	154	248.21	303	100.00
SEC16B	exon12	1	177916960	177917077	ENST00000528461	ENSG00000254154	177916939	177917112	45	94.53	128	100.00
SEC16B	exon13	1	177915555	177915666	ENST00000528461	ENSG00000254154	177915516	177915703	143	295.50	371	100.00
SEC16B	exon14	1	177913696	177913801	ENST00000528461	ENSG00000254154	177913646	177913817	74	166.72	219	100.00
SEC16B	exon15	1	177911035	177911175	ENST00000528461	ENSG00000254154	177910987	177911203	72	133.22	179	100.00
SEC16B	exon16	1	177909745	177909849	ENST00000528461	ENSG00000254154	177909699	177909884	50	138.22	195	100.00
SEC16B	exon17	1	177908837	177908912	ENST00000528461	ENSG00000254154	177908774	177908956	35	69.38	96	100.00
SEC16B	exon18	1	177906349	177906648	ENST00000528461	ENSG00000254154	177906353	177906626	43	153.90	221	100.00
SEC16B	exon19	1	177905433	177905500	ENST00000528461	ENSG00000254154	177905377	177905538	120	170.93	205	100.00
SEC16B	exon20	1	177902619	177902771	ENST00000528461	ENSG00000254154	177902572	177902788	39	124.79	171	100.00
SEC16B	exon21	1	177902349	177902447	ENST00000528461	ENSG00000254154	177902302	177902483	93	177.55	223	100.00
SEC16B	exon22	1	177901833	177901941	ENST00000528461	ENSG00000254154	177901785	177901971	114	190.87	228	100.00
SEC16B	exon23	1	177901625	177901704	ENST00000528461	ENSG00000254154	177901566	177901749	60	114.13	165	100.00
SEC16B	exon24	1	177899680	177899778	ENST00000528461	ENSG00000254154	177899634	177899809	170	289.68	352	100.00
SEC16B	exon25	1	177898993	177899064	ENST00000528461	ENSG00000254154	177898929	177899102	121	209.51	261	100.00
RP5-1073O3.5	exon1	1	114399257	114399346	ENST00000419536	ENSG00000226167	114399115	114399289	71	105.29	132	100.00
RP5-1073O3.5	exon4	1	114440490	114440611	ENST00000419536	ENSG00000226167	114440416	114440559	93	148.71	178	100.00
RP5-1073O3.5	exon5	1	114442494	114443859	ENST00000419536	ENSG00000226167	114442500	114442994	60	150.41	215	100.00
RP4-655J12.3	exon1	1	116916843	116917283	ENST00000432281	ENSG00000229895	116916777	116916940	84	121.79	143	100.00
RP4-655J12.3	exon2	1	116916755	116916790	ENST00000432281	ENSG00000229895	116916777	116916940	84	121.79	143	100.00
RP11-27K13.3	exon4	1	117568104	117569408	ENST00000445523	ENSG00000236137	117568095	117568452	28	178.02	293	100.00
RP5-1180C10.2	exon5	1	180238788	180241106	ENST00000415414	ENSG00000230124	180240475	180240708	138	263.60	342	100.00
RP11-46A10.5	exon2	1	180913178	180915236	ENST00000358073	ENSG00000243155	180913478	180913685	103	205.00	265	100.00
RP11-418J17.1	exon1	1	119683048	119683416	ENST00000440150	ENSG00000231365	119683122	119683303	96	149.39	185	100.00
RP11-418J17.1	exon1	1	119683019	119683416	ENST00000425884	ENSG00000231365	119683122	119683303	96	149.39	185	100.00
NBPF7	exon1	1	120386924	120387137	ENST00000445758	ENSG00000215864	120386930	120387023	78	98.39	109	100.00
NBPF7	exon2	1	120385056	120385158	ENST00000445758	ENSG00000215864	120385008	120385186	60	118.76	164	100.00
NBPF7	exon3	1	120384009	120384223	ENST00000445758	ENSG00000215864	120383989	120384176	126	168.80	192	100.00
NBPF7	exon4	1	120382880	120382952	ENST00000445758	ENSG00000215864	120382816	120382965	78	119.98	142	100.00
NBPF7	exon5	1	120381807	120382018	ENST00000445758	ENSG00000215864	120381761	120381961	134	225.98	268	100.00
NBPF7	exon6	1	120379933	120379982	ENST00000445758	ENSG00000215864	120379846	120380027	99	170.13	215	100.00
NBPF7	exon7	1	120378620	120378834	ENST00000445758	ENSG00000215864	120378580	120378789	113	201.16	248	100.00
NBPF7	exon9	1	120377493	120377530	ENST00000445758	ENSG00000215864	120377349	120377554	39	69.56	88	100.00
NBPF7	exon1	1	120386924	120387779	ENST00000401014	ENSG00000215864	120386930	120387023	78	98.39	109	100.00
NBPF7	exon2	1	120385056	120385158	ENST00000401014	ENSG00000215864	120385008	120385186	60	118.76	164	100.00
NBPF7	exon3	1	120384009	120384223	ENST00000401014	ENSG00000215864	120383989	120384176	126	168.80	192	100.00
NBPF7	exon4	1	120382880	120382952	ENST00000401014	ENSG00000215864	120382816	120382965	78	119.98	142	100.00
NBPF7	exon5	1	120381807	120382018	ENST00000401014	ENSG00000215864	120381761	120381961	134	225.98	268	100.00
NBPF7	exon6	1	120379907	120379982	ENST00000401014	ENSG00000215864	120379846	120380027	99	170.13	215	100.00
NBPF7	exon7	1	120378620	120378831	ENST00000401014	ENSG00000215864	120378580	120378789	113	201.16	248	100.00
NBPF7	exon8	1	120377388	120377527	ENST00000401014	ENSG00000215864	120377349	120377554	39	69.56	88	100.00
RP11-439A17.10	exon2	1	120935378	120935761	ENST00000426275	ENSG00000234998	120935370	120935544	117	204.93	264	100.00
ERVMER61-1	exon2	1	187610508	187610613	ENST00000429725	ENSG00000230426	187610466	187610647	66	122.05	161	100.00
ERVMER61-1	exon3	1	187610750	187612992	ENST00000429725	ENSG00000230426	187610734	187610985	23	80.24	109	100.00
RP11-547I7.1	exon1	1	190234028	190234169	ENST00000452178	ENSG00000225811	190233947	190234209	16	108.48	154	100.00
RP11-75C23.1	exon2	1	197411364	197411622	ENST00000422250	ENSG00000230260	197411256	197411456	86	183.03	242	100.00
RP11-448G4.2	exon1	1	197704766	197705239	ENST00000447479	ENSG00000235582	197704644	197704784	57	93.70	121	100.00
FAM58BP	exon1	1	200182806	200183450	ENST00000439056	ENSG00000233827	200182652	200183045	133	450.10	731	100.00
FAM58BP	exon1	1	200182656	200183643	ENST00000424019	ENSG00000233827	200182652	200183045	133	450.10	731	100.00
RP11-567E21.3	exon1	1	201191794	201192251	ENST00000453155	ENSG00000229821	201191815	201191996	148	322.94	403	100.00
IPO9-AS1	exon1	1	201798079	201798687	ENST00000413035	ENSG00000231871	201798342	201798524	169	342.51	423	100.00
IPO9-AS1	exon2	1	201786355	201786429	ENST00000413035	ENSG00000231871	201786175	201786423	65	189.60	275	100.00
IPO9-AS1	exon1	1	201798079	201798346	ENST00000421449	ENSG00000231871	201798342	201798524	169	342.51	423	100.00
IPO9-AS1	exon2	1	201786355	201786429	ENST00000421449	ENSG00000231871	201786175	201786423	65	189.60	275	100.00
RP11-307B6.3	exon2	1	201868301	201868474	ENST00000414927	ENSG00000223774	201868317	201868464	57	82.63	94	100.00
RP11-307B6.3	exon3	1	201868858	201869106	ENST00000414927	ENSG00000223774	201868889	201868966	268	295.92	322	100.00
RP11-307B6.3	exon2	1	201868301	201868474	ENST00000458139	ENSG00000223774	201868317	201868464	57	82.63	94	100.00
RP11-307B6.3	exon3	1	201868858	201869106	ENST00000458139	ENSG00000223774	201868889	201868966	268	295.92	322	100.00
RP11-510N19.5	exon2	1	201984014	201984785	ENST00000504773	ENSG00000249007	201984309	201984477	225	306.98	356	100.00
NBPF8	exon8	1	144618082	144618296	ENST00000429694	ENSG00000225241	144618087	144618180	201	243.18	279	100.00
NBPF8	exon9	1	144618082	144618296	ENST00000421407	ENSG00000225241	144618087	144618180	201	243.18	279	100.00
NBPF8	exon5	1	144618082	144618296	ENST00000449960	ENSG00000225241	144618087	144618180	201	243.18	279	100.00
NBPF8	exon9	1	144618082	144618296	ENST00000423405	ENSG00000225241	144618087	144618180	201	243.18	279	100.00
NBPF8	exon7	1	144618082	144618296	ENST00000437133	ENSG00000225241	144618087	144618180	201	243.18	279	100.00
NBPF8	exon6	1	144618082	144618296	ENST00000446541	ENSG00000225241	144618087	144618180	201	243.18	279	100.00
NBPF8	exon3	1	144618082	144618296	ENST00000428366	ENSG00000225241	144618087	144618180	201	243.18	279	100.00
NBPF8	exon4	1	144618082	144618296	ENST00000448172	ENSG00000225241	144618087	144618180	201	243.18	279	100.00
NBPF8	exon1	1	144618160	144618296	ENST00000427261	ENSG00000225241	144618087	144618180	201	243.18	279	100.00
NBPF8	exon2	1	144618082	144618296	ENST00000334866	ENSG00000225241	144618087	144618180	201	243.18	279	100.00
RP4-791M13.4	exon3	1	144865739	144865800	ENST00000532137	ENSG00000255148	144865769	144865964	99	173.13	221	100.00
RP4-791M13.5	exon2	1	144877226	144877296	ENST00000531288	ENSG00000254913	144876988	144877300	86	164.88	230	100.00
SEC22B	exon1	1	145096220	145096621	ENST00000453618	ENSG00000223380	145096488	145096663	147	229.01	287	100.00
SEC22B	exon2	1	145103908	145104017	ENST00000453618	ENSG00000223380	145103872	145104021	146	228.12	275	100.00
SEC22B	exon3	1	145109524	145109684	ENST00000453618	ENSG00000223380	145109483	145109715	171	321.32	413	100.00
SEC22B	exon4	1	145112373	145112519	ENST00000453618	ENSG00000223380	145112347	145112533	170	360.88	458	100.00
SEC22B	exon5	1	145115735	145116922	ENST00000453618	ENSG00000223380	145115694	145115927	157	307.80	430	100.00
SEC22B	exon1	1	145096531	145096621	ENST00000500203	ENSG00000223380	145096488	145096663	147	229.01	287	100.00
RP11-315I20.1	exon1	1	145507436	145507611	ENST00000448561	ENSG00000234222	145507605	145507747	208	311.01	385	100.00
RP11-315I20.1	exon1	1	145507624	145507988	ENST00000437797	ENSG00000234222	145507605	145507747	208	311.01	385	100.00
RP11-315I20.1	exon1	1	145508147	145508218	ENST00000412239	ENSG00000234222	145508168	145508331	175	272.63	328	100.00
RP11-315I20.1	exon2	1	145507624	145508029	ENST00000412239	ENSG00000234222	145507605	145507747	208	311.01	385	100.00
RP11-315I20.1	exon1	1	145508147	145508262	ENST00000447686	ENSG00000234222	145508168	145508331	175	272.63	328	100.00
RP11-315I20.1	exon2	1	145507357	145508029	ENST00000447686	ENSG00000234222	145507605	145507747	208	311.01	385	100.00
RP11-315I20.3	exon1	1	145541593	145541906	ENST00000415065	ENSG00000244619	145541761	145541937	67	132.16	170	100.00
RP11-315I20.3	exon2	1	145542136	145542229	ENST00000415065	ENSG00000244619	145542146	145542308	67	127.90	170	100.00
LINC00303	exon1	1	204010220	204010393	ENST00000367207	ENSG00000176754	204010144	204010286	60	119.91	147	100.00
LINC00303	exon2	1	204009393	204009522	ENST00000367207	ENSG00000176754	204009345	204009555	4	77.45	111	100.00
LINC00303	exon3	1	204006097	204006716	ENST00000367207	ENSG00000176754	204006120	204006291	124	178.85	221	100.00
LINC00303	exon1	1	204010220	204010392	ENST00000418245	ENSG00000176754	204010144	204010286	60	119.91	147	100.00
LINC00303	exon2	1	204009393	204009522	ENST00000418245	ENSG00000176754	204009345	204009555	4	77.45	111	100.00
LINC00303	exon3	1	204006384	204006716	ENST00000418245	ENSG00000176754	204006543	204006722	228	338.23	407	100.00
LINC00303	exon1	1	204010220	204010393	ENST00000427799	ENSG00000176754	204010144	204010286	60	119.91	147	100.00
LINC00303	exon2	1	204009393	204009522	ENST00000427799	ENSG00000176754	204009345	204009555	4	77.45	111	100.00
LINC00303	exon3	1	204006589	204006716	ENST00000427799	ENSG00000176754	204006543	204006722	228	338.23	407	100.00
LINC00303	exon4	1	204006097	204006212	ENST00000427799	ENSG00000176754	204006120	204006291	124	178.85	221	100.00
RP11-74C13.3	exon1	1	204110536	204110604	ENST00000433869	ENSG00000230550	204110397	204110607	106	182.71	241	100.00
FAM108A3P	exon1	1	146076838	146077364	ENST00000358206	ENSG00000198658	146076838	146076992	28	38.86	46	100.00
FAM108A3P	exon2	1	146079604	146080009	ENST00000358206	ENSG00000198658	146079709	146079791	207	246.88	275	100.00
HYDIN2	exon5	1	146317633	146317852	ENST00000478377	ENSG00000239475	146317818	146318160	12	49.70	84	100.00
RP4-681L3.2	exon2	1	205904736	205904896	ENST00000421166	ENSG00000227687	205904788	205904971	204	309.35	382	100.00
RP11-433J22.2	exon2	1	147230462	147230517	ENST00000428911	ENSG00000234482	147230372	147230520	126	194.20	230	100.00
RP11-78B10.2	exon1	1	207726068	207726324	ENST00000439443	ENSG00000236911	207726048	207726225	267	471.36	587	100.00
RP11-78B10.2	exon2	1	207725270	207725694	ENST00000439443	ENSG00000236911	207725258	207725508	59	284.02	398	100.00
CD46P1	exon1	1	207818579	207818675	ENST00000441364	ENSG00000244703	207818526	207818707	93	203.54	273	100.00
RP11-495P10.2	exon2	1	147850200	147851698	ENST00000381475	ENSG00000215863	147851157	147851551	4	13.44	30	100.00
PPIAL4E	exon1	1	148644086	148644574	ENST00000427485	ENSG00000231267	148644075	148644158	420	503.59	555	100.00
PPIAL4E	exon1	1	148644011	148644795	ENST00000538306	ENSG00000231267	148644075	148644158	420	503.59	555	100.00
MIR205HG	exon1	1	209602165	209605170	ENST00000433108	ENSG00000230937	209602623	209602772	55	79.72	96	100.00
MIR205HG	exon2	1	209605549	209605890	ENST00000433108	ENSG00000230937	209605405	209605640	113	193.92	244	100.00
MIR205HG	exon2	1	209602526	209602753	ENST00000429156	ENSG00000230937	209602623	209602772	55	79.72	96	100.00
MIR205HG	exon3	1	209603770	209603845	ENST00000429156	ENSG00000230937	209603697	209603882	68	137.55	178	100.00
MIR205HG	exon5	1	209605549	209605882	ENST00000429156	ENSG00000230937	209605405	209605640	113	193.92	244	100.00
MIR205HG	exon1	1	209602205	209602753	ENST00000451937	ENSG00000230937	209602623	209602772	55	79.72	96	100.00
MIR205HG	exon2	1	209603770	209603821	ENST00000451937	ENSG00000230937	209603697	209603882	68	137.55	178	100.00
MIR205HG	exon4	1	209605549	209605752	ENST00000451937	ENSG00000230937	209605405	209605640	113	193.92	244	100.00
MIR205HG	exon2	1	209602526	209602753	ENST00000431096	ENSG00000230937	209602623	209602772	55	79.72	96	100.00
MIR205HG	exon4	1	209605549	209605894	ENST00000431096	ENSG00000230937	209605405	209605640	113	193.92	244	100.00
MIR205HG	exon1	1	209602428	209602753	ENST00000444286	ENSG00000230937	209602623	209602772	55	79.72	96	100.00
MIR205HG	exon2	1	209603770	209603966	ENST00000444286	ENSG00000230937	209603697	209603882	68	137.55	178	100.00
MIR205HG	exon2	1	209603770	209604631	ENST00000419143	ENSG00000230937	209603697	209603882	68	137.55	178	100.00
MIR205HG	exon1	1	209602649	209602753	ENST00000458250	ENSG00000230937	209602623	209602772	55	79.72	96	100.00
MIR205HG	exon2	1	209603770	209603821	ENST00000458250	ENSG00000230937	209603697	209603882	68	137.55	178	100.00
MIR205HG	exon2	1	209603770	209603821	ENST00000440276	ENSG00000230937	209603697	209603882	68	137.55	178	100.00
MIR205HG	exon4	1	209605549	209605894	ENST00000440276	ENSG00000230937	209605405	209605640	113	193.92	244	100.00
MIR205HG	exon2	1	209602526	209602753	ENST00000366437	ENSG00000230937	209602623	209602772	55	79.72	96	100.00
MIR205HG	exon3	1	209603770	209603821	ENST00000366437	ENSG00000230937	209603697	209603882	68	137.55	178	100.00
MIR205HG	exon4	1	209605549	209605890	ENST00000366437	ENSG00000230937	209605405	209605640	113	193.92	244	100.00
RP11-763B22.5	exon1	1	148806093	148806578	ENST00000441419	ENSG00000230582	148806079	148806162	401	502.27	572	100.00
RP11-763B22.5	exon1	1	148806015	148806799	ENST00000541527	ENSG00000230582	148806079	148806162	401	502.27	572	100.00
HIST2H2BB	exon1	1	149398799	149399179	ENST00000449108	ENSG00000240929	149398749	149398820	609	738.85	820	100.00
RP5-998N21.7	exon1	1	149400063	149400215	ENST00000444624	ENSG00000230186	149400096	149400255	119	305.17	419	100.00
RP5-998N21.7	exon1	1	149400063	149400215	ENST00000435113	ENSG00000230186	149400096	149400255	119	305.17	419	100.00
RP11-338C15.5	exon1	1	212798576	212800113	ENST00000427949	ENSG00000235862	212798534	212798634	148	183.42	215	100.00
RP11-338C15.5	exon2	1	212797626	212798312	ENST00000427949	ENSG00000235862	212798220	212798437	172	321.58	397	100.00
RP11-196G18.21	exon2	1	149754433	149754816	ENST00000420462	ENSG00000242663	149754661	149754880	35	195.24	291	100.00
RP11-458I7.4	exon1	1	150131600	150131692	ENST00000502767	ENSG00000250661	150131388	150131657	106	168.88	227	100.00
RP11-54A4.2	exon1	1	150530315	150530949	ENST00000442435	ENSG00000237781	150530415	150530657	49	82.14	105	100.00
RP11-54A4.2	exon3	1	150529084	150529160	ENST00000442435	ENSG00000237781	150529059	150529305	62	204.21	277	100.00
RP11-54A4.2	exon4	1	150528624	150528693	ENST00000442435	ENSG00000237781	150528589	150528873	50	95.32	132	100.00
RP5-1111A8.3	exon2	1	216074067	216074806	ENST00000414995	ENSG00000229242	216074050	216074288	44	145.04	212	100.00
RP11-22M7.2	exon3	1	216260064	216260259	ENST00000446411	ENSG00000233620	216260025	216260188	47	77.86	97	100.00
RP11-22M7.2	exon3	1	216260064	216260247	ENST00000442606	ENSG00000233620	216260025	216260188	47	77.86	97	100.00
RP11-22M7.2	exon3	1	216260064	216260247	ENST00000430890	ENSG00000233620	216260025	216260188	47	77.86	97	100.00
RP11-22M7.2	exon1	1	216246148	216246306	ENST00000445619	ENSG00000233620	216246225	216246341	67	87.00	102	100.00
RP11-22M7.2	exon2	1	216260064	216260247	ENST00000445619	ENSG00000233620	216260025	216260188	47	77.86	97	100.00
RP11-316M1.12	exon2	1	150938607	150938734	ENST00000561111	ENSG00000259357	150938577	150938775	50	64.58	76	100.00
RP11-316M1.11	exon3	1	151039608	151039810	ENST00000439374	ENSG00000242557	151039650	151039906	87	137.70	172	100.00
RP11-415L24.1	exon2	1	217955467	217955641	ENST00000415765	ENSG00000234070	217955466	217955698	37	110.57	158	100.00
RP11-404E16.1	exon1	1	151584514	151584875	ENST00000504583	ENSG00000250734	151584691	151584987	40	92.75	133	100.00
RP11-98D18.3	exon2	1	151740614	151740719	ENST00000512280	ENSG00000249602	151740489	151740720	124	258.07	346	100.00
RP11-98D18.3	exon3	1	151735860	151735977	ENST00000512280	ENSG00000249602	151735753	151735962	84	172.41	220	100.00
RP11-135J2.4	exon1	1	219346812	219347303	ENST00000441331	ENSG00000228063	219347182	219347366	61	100.15	125	100.00
FLG-AS1	exon1	1	152285935	152286514	ENST00000392688	ENSG00000237975	152285859	152285965	554	584.75	615	100.00
FLG-AS1	exon2	1	152287100	152287433	ENST00000392688	ENSG00000237975	152287004	152287189	33	48.17	58	100.00
HLA-AS1	exon1	1	221053191	221053482	ENST00000552026	ENSG00000257551	221053200	221053310	22	29.50	36	100.00
RP11-421L10.1	exon1	1	221509205	221509638	ENST00000439004	ENSG00000234754	221509165	221509449	39	112.81	146	100.00
RP11-421L10.1	exon2	1	221503422	221507327	ENST00000439004	ENSG00000234754	221507148	221507332	82	170.44	225	100.00
RP11-421L10.1	exon1	1	221509205	221509262	ENST00000434398	ENSG00000234754	221509165	221509449	39	112.81	146	100.00
RP11-421L10.1	exon2	1	221507177	221507327	ENST00000434398	ENSG00000234754	221507148	221507332	82	170.44	225	100.00
RP11-354A16.2	exon2	1	153654025	153654268	ENST00000413826	ENSG00000244484	153654153	153654334	85	131.94	168	100.00
RP11-216N14.8	exon1	1	153723623	153723703	ENST00000453778	ENSG00000243613	153723524	153723738	178	316.75	428	100.00
RP11-216N14.8	exon2	1	153719327	153719480	ENST00000453778	ENSG00000243613	153719412	153719580	94	127.14	146	100.00
RP11-216N14.9	exon2	1	153723459	153723667	ENST00000434575	ENSG00000233222	153723524	153723738	178	316.75	428	100.00
UBE2Q1-AS1	exon2	1	154527126	154527493	ENST00000441613	ENSG00000229780	154527137	154527293	47	91.81	123	100.00
RP11-274N19.2	exon1	1	154680503	154680702	ENST00000515643	ENSG00000250970	154680411	154680582	135	240.16	281	100.00
RP11-307C12.11	exon1	1	155018436	155018594	ENST00000452962	ENSG00000232093	155018333	155018489	149	242.13	284	100.00
RP11-540D14.6	exon1	1	155108373	155108467	ENST00000506037	ENSG00000250784	155108327	155108502	132	175.90	215	100.00
RP11-540D14.6	exon2	1	155108775	155109607	ENST00000506037	ENSG00000250784	155108717	155108894	96	201.71	257	100.00
RP11-263K19.4	exon1	1	155166659	155166808	ENST00000447623	ENSG00000231064	155166781	155167043	110	217.47	274	100.00
RP11-263K19.4	exon2	1	155168194	155168409	ENST00000447623	ENSG00000231064	155168154	155168266	336	382.60	399	100.00
RP11-263K19.4	exon1	1	155167951	155168409	ENST00000454348	ENSG00000231064	155167793	155167998	291	375.42	428	100.00
RP11-263K19.4	exon1	1	155168218	155168409	ENST00000436772	ENSG00000231064	155168154	155168266	336	382.60	399	100.00
RP11-263K19.4	exon2	1	155169963	155170362	ENST00000436772	ENSG00000231064	155170191	155170431	102	251.02	339	100.00
RP11-263K19.4	exon1	1	155168375	155168409	ENST00000453136	ENSG00000231064	155168284	155168428	127	277.63	361	100.00
RP11-263K19.4	exon4	1	155172914	155173062	ENST00000453136	ENSG00000231064	155172816	155173101	201	377.63	482	100.00
RP11-263K19.4	exon5	1	155174826	155175286	ENST00000453136	ENSG00000231064	155174810	155175029	144	320.47	445	100.00
RP11-263K19.4	exon3	1	155174826	155175097	ENST00000422665	ENSG00000231064	155174810	155175029	144	320.47	445	100.00
RP11-263K19.4	exon3	1	155171824	155171893	ENST00000430312	ENSG00000231064	155171711	155171865	85	151.05	188	100.00
RP11-263K19.4	exon4	1	155172117	155172217	ENST00000430312	ENSG00000231064	155172006	155172229	121	215.30	284	100.00
RP11-263K19.4	exon5	1	155172914	155173062	ENST00000430312	ENSG00000231064	155172816	155173101	201	377.63	482	100.00
RP11-263K19.4	exon6	1	155174826	155175158	ENST00000430312	ENSG00000231064	155174810	155175029	144	320.47	445	100.00
RP11-263K19.6	exon1	1	155183431	155183610	ENST00000455788	ENSG00000236263	155183228	155183514	101	236.28	328	100.00
RP11-21N7.2	exon2	1	155279829	155280080	ENST00000429648	ENSG00000229691	155279788	155279928	73	109.54	138	100.00
RUSC1-AS1	exon1	1	155290926	155291335	ENST00000446880	ENSG00000225855	155290844	155291023	139	331.92	464	100.00
RUSC1-AS1	exon2	1	155289594	155289744	ENST00000446880	ENSG00000225855	155289555	155289743	179	280.06	325	100.00
RUSC1-AS1	exon3	1	155288056	155288187	ENST00000446880	ENSG00000225855	155287934	155288113	99	140.90	162	100.00
RUSC1-AS1	exon4	1	155286654	155287796	ENST00000446880	ENSG00000225855	155287671	155287850	62	179.09	249	100.00
RUSC1-AS1	exon2	1	155292034	155292228	ENST00000443642	ENSG00000225855	155292048	155292125	82	96.16	111	100.00
RUSC1-AS1	exon4	1	155289594	155289723	ENST00000443642	ENSG00000225855	155289555	155289743	179	280.06	325	100.00
RUSC1-AS1	exon5	1	155288056	155288187	ENST00000443642	ENSG00000225855	155287934	155288113	99	140.90	162	100.00
RUSC1-AS1	exon6	1	155287737	155287796	ENST00000443642	ENSG00000225855	155287671	155287850	62	179.09	249	100.00
RUSC1-AS1	exon2	1	155289950	155291486	ENST00000450199	ENSG00000225855	155290154	155290380	76	111.62	135	100.00
RUSC1-AS1	exon1	1	155290926	155291318	ENST00000543656	ENSG00000225855	155290844	155291023	139	331.92	464	100.00
RUSC1-AS1	exon2	1	155287224	155288187	ENST00000543656	ENSG00000225855	155287671	155287850	62	179.09	249	100.00
RP11-29H23.4	exon1	1	155580069	155580171	ENST00000456382	ENSG00000232519	155579981	155580376	186	289.34	350	100.00
RP11-29H23.5	exon1	1	155629460	155630036	ENST00000500626	ENSG00000246203	155629408	155629568	30	66.31	107	100.00
RP11-243J18.3	exon1	1	155581011	155581082	ENST00000538914	ENSG00000203761	155580946	155581126	98	276.52	500	100.00
RP11-243J18.3	exon2	1	155581340	155581394	ENST00000538914	ENSG00000203761	155581270	155581646	162	295.19	368	100.00
RP11-243J18.3	exon3	1	155581480	155581618	ENST00000538914	ENSG00000203761	155581270	155581646	162	295.19	368	100.00
RP11-284F21.7	exon2	1	156616299	156616946	ENST00000448869	ENSG00000229953	156616543	156616967	50	116.01	172	100.00
RP11-367J7.3	exon2	1	157665755	157666249	ENST00000453692	ENSG00000227217	157665791	157666114	75	133.84	174	100.00
RP11-144L1.4	exon2	1	158449695	158451592	ENST00000419738	ENSG00000236656	158449647	158449852	44	69.84	90	100.00
CTA-134P22.2	exon2	1	159170602	159171411	ENST00000415675	ENSG00000225670	159170547	159170737	101	204.76	266	100.00
CTA-134P22.2	exon3	1	159169576	159169649	ENST00000415675	ENSG00000225670	159169505	159169705	97	187.73	239	100.00
CTA-134P22.2	exon4	1	159165775	159168011	ENST00000415675	ENSG00000225670	159166100	159166288	169	268.10	330	100.00
RP11-226L15.4	exon1	1	160011624	160012085	ENST00000509700	ENSG00000250463	160011513	160011682	137	197.66	238	100.00
RP11-404F10.2	exon3	1	160648733	160648845	ENST00000443928	ENSG00000228863	160648792	160648949	173	246.96	294	100.00
RP11-544M22.1	exon5	1	160914856	160914989	ENST00000356006	ENSG00000198358	160914879	160915079	96	186.03	239	100.00
RP11-297K8.2	exon2	1	161123550	161123880	ENST00000420498	ENSG00000224985	161123750	161123946	177	269.02	325	100.00
RP11-267N12.3	exon3	1	163138048	163138158	ENST00000531954	ENSG00000232995	163137997	163138189	57	107.30	136	100.00
RP11-267N12.3	exon4	1	163131705	163131766	ENST00000531954	ENSG00000232995	163131680	163131813	93	152.72	184	100.00
RP11-267N12.3	exon5	1	163122340	163122506	ENST00000531954	ENSG00000232995	163122383	163122531	36	54.26	69	100.00
RP11-267N12.3	exon6	1	163117264	163117293	ENST00000531954	ENSG00000232995	163117103	163117307	71	148.47	198	100.00
RP11-267N12.3	exon4	1	163138048	163138158	ENST00000530241	ENSG00000232995	163137997	163138189	57	107.30	136	100.00
RP11-267N12.3	exon5	1	163131705	163131766	ENST00000530241	ENSG00000232995	163131680	163131813	93	152.72	184	100.00
RP11-267N12.3	exon6	1	163122400	163122506	ENST00000530241	ENSG00000232995	163122383	163122531	36	54.26	69	100.00
RP11-267N12.3	exon4	1	163138048	163138158	ENST00000534288	ENSG00000232995	163137997	163138189	57	107.30	136	100.00
RP11-267N12.3	exon5	1	163131705	163131766	ENST00000534288	ENSG00000232995	163131680	163131813	93	152.72	184	100.00
RP11-267N12.3	exon6	1	163122440	163122506	ENST00000534288	ENSG00000232995	163122383	163122531	36	54.26	69	100.00
RP11-267N12.3	exon5	1	163138048	163138158	ENST00000428971	ENSG00000232995	163137997	163138189	57	107.30	136	100.00
RP11-267N12.3	exon6	1	163131744	163131766	ENST00000428971	ENSG00000232995	163131680	163131813	93	152.72	184	100.00
PSMB4	exon1	1	151372010	151372203	ENST00000290541	ENSG00000159377	151372068	151372225	100	143.71	175	100.00
PSMB4	exon2	1	151372457	151372663	ENST00000290541	ENSG00000159377	151372430	151372499	109	129.90	143	100.00
PSMB4	exon3	1	151372918	151373064	ENST00000290541	ENSG00000159377	151372882	151373086	56	105.11	137	100.00
PSMB4	exon4	1	151373240	151373321	ENST00000290541	ENSG00000159377	151373185	151373352	146	200.42	239	100.00
PSMB4	exon5	1	151373715	151373831	ENST00000290541	ENSG00000159377	151373689	151373866	103	197.96	247	100.00
PSMB4	exon6	1	151374018	151374106	ENST00000290541	ENSG00000159377	151373981	151374125	75	124.26	147	100.00
PSMB4	exon7	1	151374293	151374420	ENST00000290541	ENSG00000159377	151374254	151374377	16	30.22	38	100.00
PSMB4	exon1	1	151372036	151372203	ENST00000495288	ENSG00000159377	151372068	151372225	100	143.71	175	100.00
PSMB4	exon2	1	151372457	151372663	ENST00000495288	ENSG00000159377	151372430	151372499	109	129.90	143	100.00
PSMB4	exon3	1	151372918	151373528	ENST00000495288	ENSG00000159377	151372882	151373086	56	105.11	137	100.00
PSMB4	exon1	1	151372055	151372203	ENST00000495805	ENSG00000159377	151372068	151372225	100	143.71	175	100.00
PSMB4	exon2	1	151372457	151372663	ENST00000495805	ENSG00000159377	151372430	151372499	109	129.90	143	100.00
PSMB4	exon3	1	151372918	151373064	ENST00000495805	ENSG00000159377	151372882	151373086	56	105.11	137	100.00
PSMB4	exon4	1	151373240	151373547	ENST00000495805	ENSG00000159377	151373185	151373352	146	200.42	239	100.00
PSMB4	exon1	1	151372063	151372203	ENST00000476467	ENSG00000159377	151372068	151372225	100	143.71	175	100.00
PSMB4	exon2	1	151372457	151374382	ENST00000476467	ENSG00000159377	151372430	151372499	109	129.90	143	100.00
PSMB4	exon1	1	151372066	151372203	ENST00000493673	ENSG00000159377	151372068	151372225	100	143.71	175	100.00
PSMB4	exon2	1	151372457	151372661	ENST00000493673	ENSG00000159377	151372430	151372499	109	129.90	143	100.00
PSMB4	exon3	1	151372918	151373831	ENST00000493673	ENSG00000159377	151372882	151373086	56	105.11	137	100.00
PSMB4	exon4	1	151374018	151374410	ENST00000493673	ENSG00000159377	151373981	151374125	75	124.26	147	100.00
PSMB4	exon2	1	151372918	151373064	ENST00000474100	ENSG00000159377	151372882	151373086	56	105.11	137	100.00
PSMB4	exon3	1	151373240	151373321	ENST00000474100	ENSG00000159377	151373185	151373352	146	200.42	239	100.00
PSMB4	exon4	1	151373715	151374106	ENST00000474100	ENSG00000159377	151373689	151373866	103	197.96	247	100.00
PSMB4	exon5	1	151374293	151374412	ENST00000474100	ENSG00000159377	151374254	151374377	16	30.22	38	100.00
PSMB4	exon1	1	151373377	151373831	ENST00000466425	ENSG00000159377	151373689	151373866	103	197.96	247	100.00
PSMB4	exon2	1	151374018	151374106	ENST00000466425	ENSG00000159377	151373981	151374125	75	124.26	147	100.00
PSMB4	exon3	1	151374293	151374413	ENST00000466425	ENSG00000159377	151374254	151374377	16	30.22	38	100.00
POGZ	exon1	1	151414557	151414680	ENST00000392723	ENSG00000143442	151414541	151414716	55	93.82	120	100.00
POGZ	exon2	1	151403142	151403317	ENST00000392723	ENSG00000143442	151403123	151403322	90	171.45	238	100.00
POGZ	exon3	1	151402079	151402187	ENST00000392723	ENSG00000143442	151402038	151402202	70	121.11	156	100.00
POGZ	exon4	1	151400599	151400889	ENST00000392723	ENSG00000143442	151400590	151400812	625	978.09	1206	100.00
POGZ	exon5	1	151400299	151400517	ENST00000392723	ENSG00000143442	151400239	151400412	26	110.20	187	100.00
POGZ	exon6	1	151397431	151397537	ENST00000392723	ENSG00000143442	151397405	151397565	57	106.36	140	100.00
POGZ	exon7	1	151396425	151396762	ENST00000392723	ENSG00000143442	151396429	151396506	83	158.47	227	100.00
POGZ	exon8	1	151395873	151396027	ENST00000392723	ENSG00000143442	151395824	151396042	81	174.82	254	100.00
POGZ	exon9	1	151384772	151384872	ENST00000392723	ENSG00000143442	151384734	151384897	52	87.49	110	100.00
POGZ	exon10	1	151384101	151384247	ENST00000392723	ENSG00000143442	151384080	151384259	77	132.71	179	100.00
POGZ	exon11	1	151381170	151381304	ENST00000392723	ENSG00000143442	151381159	151381333	29	88.32	126	100.00
POGZ	exon12	1	151380885	151381057	ENST00000392723	ENSG00000143442	151380859	151381076	69	140.00	174	100.00
POGZ	exon13	1	151380576	151380716	ENST00000392723	ENSG00000143442	151380566	151380714	166	237.18	306	100.00
POGZ	exon14	1	151379711	151379767	ENST00000392723	ENSG00000143442	151379640	151379829	30	58.53	77	100.00
POGZ	exon15	1	151379387	151379499	ENST00000392723	ENSG00000143442	151379371	151379531	136	201.28	251	100.00
POGZ	exon16	1	151379083	151379107	ENST00000392723	ENSG00000143442	151379020	151379166	30	77.53	104	100.00
POGZ	exon17	1	151375200	151378940	ENST00000392723	ENSG00000143442	151377232	151377437	64	101.71	130	100.00
POGZ	exon2	1	151414557	151414681	ENST00000358476	ENSG00000143442	151414541	151414716	55	93.82	120	100.00
POGZ	exon3	1	151403142	151403317	ENST00000358476	ENSG00000143442	151403123	151403322	90	171.45	238	100.00
POGZ	exon4	1	151402079	151402187	ENST00000358476	ENSG00000143442	151402038	151402202	70	121.11	156	100.00
POGZ	exon5	1	151400599	151400889	ENST00000358476	ENSG00000143442	151400590	151400812	625	978.09	1206	100.00
POGZ	exon6	1	151400299	151400517	ENST00000358476	ENSG00000143442	151400239	151400412	26	110.20	187	100.00
POGZ	exon7	1	151397431	151397537	ENST00000358476	ENSG00000143442	151397405	151397565	57	106.36	140	100.00
POGZ	exon8	1	151396425	151396762	ENST00000358476	ENSG00000143442	151396429	151396506	83	158.47	227	100.00
POGZ	exon9	1	151395873	151396027	ENST00000358476	ENSG00000143442	151395824	151396042	81	174.82	254	100.00
POGZ	exon10	1	151384772	151384872	ENST00000358476	ENSG00000143442	151384734	151384897	52	87.49	110	100.00
POGZ	exon11	1	151384101	151384247	ENST00000358476	ENSG00000143442	151384080	151384259	77	132.71	179	100.00
POGZ	exon12	1	151381170	151381304	ENST00000358476	ENSG00000143442	151381159	151381333	29	88.32	126	100.00
POGZ	exon13	1	151380885	151381057	ENST00000358476	ENSG00000143442	151380859	151381076	69	140.00	174	100.00
POGZ	exon14	1	151380576	151380716	ENST00000358476	ENSG00000143442	151380566	151380714	166	237.18	306	100.00
POGZ	exon15	1	151379711	151379767	ENST00000358476	ENSG00000143442	151379640	151379829	30	58.53	77	100.00
POGZ	exon16	1	151379083	151379499	ENST00000358476	ENSG00000143442	151379020	151379166	30	77.53	104	100.00
POGZ	exon17	1	151375200	151378940	ENST00000358476	ENSG00000143442	151377232	151377437	64	101.71	130	100.00
POGZ	exon2	1	151414557	151414681	ENST00000271715	ENSG00000143442	151414541	151414716	55	93.82	120	100.00
POGZ	exon3	1	151413404	151413562	ENST00000271715	ENSG00000143442	151413357	151413593	61	169.85	218	100.00
POGZ	exon4	1	151403142	151403317	ENST00000271715	ENSG00000143442	151403123	151403322	90	171.45	238	100.00
POGZ	exon5	1	151402079	151402187	ENST00000271715	ENSG00000143442	151402038	151402202	70	121.11	156	100.00
POGZ	exon6	1	151400599	151400889	ENST00000271715	ENSG00000143442	151400590	151400812	625	978.09	1206	100.00
POGZ	exon7	1	151400299	151400517	ENST00000271715	ENSG00000143442	151400239	151400412	26	110.20	187	100.00
POGZ	exon8	1	151397431	151397537	ENST00000271715	ENSG00000143442	151397405	151397565	57	106.36	140	100.00
POGZ	exon9	1	151396425	151396762	ENST00000271715	ENSG00000143442	151396429	151396506	83	158.47	227	100.00
POGZ	exon10	1	151395873	151396027	ENST00000271715	ENSG00000143442	151395824	151396042	81	174.82	254	100.00
POGZ	exon11	1	151384772	151384872	ENST00000271715	ENSG00000143442	151384734	151384897	52	87.49	110	100.00
POGZ	exon12	1	151384101	151384247	ENST00000271715	ENSG00000143442	151384080	151384259	77	132.71	179	100.00
POGZ	exon13	1	151381170	151381304	ENST00000271715	ENSG00000143442	151381159	151381333	29	88.32	126	100.00
POGZ	exon14	1	151380885	151381057	ENST00000271715	ENSG00000143442	151380859	151381076	69	140.00	174	100.00
POGZ	exon15	1	151380576	151380716	ENST00000271715	ENSG00000143442	151380566	151380714	166	237.18	306	100.00
POGZ	exon16	1	151379711	151379767	ENST00000271715	ENSG00000143442	151379640	151379829	30	58.53	77	100.00
POGZ	exon17	1	151379387	151379499	ENST00000271715	ENSG00000143442	151379371	151379531	136	201.28	251	100.00
POGZ	exon18	1	151379083	151379107	ENST00000271715	ENSG00000143442	151379020	151379166	30	77.53	104	100.00
POGZ	exon19	1	151375200	151378940	ENST00000271715	ENSG00000143442	151377232	151377437	64	101.71	130	100.00
POGZ	exon2	1	151414557	151414681	ENST00000368863	ENSG00000143442	151414541	151414716	55	93.82	120	100.00
POGZ	exon3	1	151413404	151413562	ENST00000368863	ENSG00000143442	151413357	151413593	61	169.85	218	100.00
POGZ	exon4	1	151400599	151400889	ENST00000368863	ENSG00000143442	151400590	151400812	625	978.09	1206	100.00
POGZ	exon5	1	151400299	151400517	ENST00000368863	ENSG00000143442	151400239	151400412	26	110.20	187	100.00
POGZ	exon6	1	151397431	151397537	ENST00000368863	ENSG00000143442	151397405	151397565	57	106.36	140	100.00
POGZ	exon7	1	151396425	151396762	ENST00000368863	ENSG00000143442	151396429	151396506	83	158.47	227	100.00
POGZ	exon8	1	151395873	151396027	ENST00000368863	ENSG00000143442	151395824	151396042	81	174.82	254	100.00
POGZ	exon9	1	151384772	151384872	ENST00000368863	ENSG00000143442	151384734	151384897	52	87.49	110	100.00
POGZ	exon10	1	151384101	151384247	ENST00000368863	ENSG00000143442	151384080	151384259	77	132.71	179	100.00
POGZ	exon11	1	151381170	151381304	ENST00000368863	ENSG00000143442	151381159	151381333	29	88.32	126	100.00
POGZ	exon12	1	151380885	151381057	ENST00000368863	ENSG00000143442	151380859	151381076	69	140.00	174	100.00
POGZ	exon13	1	151380576	151380716	ENST00000368863	ENSG00000143442	151380566	151380714	166	237.18	306	100.00
POGZ	exon14	1	151379711	151379767	ENST00000368863	ENSG00000143442	151379640	151379829	30	58.53	77	100.00
POGZ	exon15	1	151379387	151379499	ENST00000368863	ENSG00000143442	151379371	151379531	136	201.28	251	100.00
POGZ	exon16	1	151379083	151379107	ENST00000368863	ENSG00000143442	151379020	151379166	30	77.53	104	100.00
POGZ	exon17	1	151375201	151378940	ENST00000368863	ENSG00000143442	151377232	151377437	64	101.71	130	100.00
POGZ	exon2	1	151414557	151414681	ENST00000409503	ENSG00000143442	151414541	151414716	55	93.82	120	100.00
POGZ	exon3	1	151413404	151413562	ENST00000409503	ENSG00000143442	151413357	151413593	61	169.85	218	100.00
POGZ	exon4	1	151403142	151403317	ENST00000409503	ENSG00000143442	151403123	151403322	90	171.45	238	100.00
POGZ	exon5	1	151402079	151402187	ENST00000409503	ENSG00000143442	151402038	151402202	70	121.11	156	100.00
POGZ	exon6	1	151400599	151400889	ENST00000409503	ENSG00000143442	151400590	151400812	625	978.09	1206	100.00
POGZ	exon7	1	151400299	151400490	ENST00000409503	ENSG00000143442	151400239	151400412	26	110.20	187	100.00
POGZ	exon8	1	151397431	151397537	ENST00000409503	ENSG00000143442	151397405	151397565	57	106.36	140	100.00
POGZ	exon9	1	151396425	151396762	ENST00000409503	ENSG00000143442	151396429	151396506	83	158.47	227	100.00
POGZ	exon10	1	151395873	151396027	ENST00000409503	ENSG00000143442	151395824	151396042	81	174.82	254	100.00
POGZ	exon11	1	151384772	151384872	ENST00000409503	ENSG00000143442	151384734	151384897	52	87.49	110	100.00
POGZ	exon12	1	151384101	151384247	ENST00000409503	ENSG00000143442	151384080	151384259	77	132.71	179	100.00
POGZ	exon13	1	151381170	151381304	ENST00000409503	ENSG00000143442	151381159	151381333	29	88.32	126	100.00
POGZ	exon14	1	151380885	151381057	ENST00000409503	ENSG00000143442	151380859	151381076	69	140.00	174	100.00
POGZ	exon15	1	151380576	151380716	ENST00000409503	ENSG00000143442	151380566	151380714	166	237.18	306	100.00
POGZ	exon16	1	151379711	151379767	ENST00000409503	ENSG00000143442	151379640	151379829	30	58.53	77	100.00
POGZ	exon17	1	151379387	151379499	ENST00000409503	ENSG00000143442	151379371	151379531	136	201.28	251	100.00
POGZ	exon18	1	151379083	151379107	ENST00000409503	ENSG00000143442	151379020	151379166	30	77.53	104	100.00
POGZ	exon19	1	151376700	151378940	ENST00000409503	ENSG00000143442	151377232	151377437	64	101.71	130	100.00
POGZ	exon2	1	151414557	151414681	ENST00000531094	ENSG00000143442	151414541	151414716	55	93.82	120	100.00
POGZ	exon3	1	151403142	151403317	ENST00000531094	ENSG00000143442	151403123	151403322	90	171.45	238	100.00
POGZ	exon4	1	151402079	151402187	ENST00000531094	ENSG00000143442	151402038	151402202	70	121.11	156	100.00
POGZ	exon5	1	151400599	151400889	ENST00000531094	ENSG00000143442	151400590	151400812	625	978.09	1206	100.00
POGZ	exon6	1	151400299	151400490	ENST00000531094	ENSG00000143442	151400239	151400412	26	110.20	187	100.00
POGZ	exon7	1	151397431	151397537	ENST00000531094	ENSG00000143442	151397405	151397565	57	106.36	140	100.00
POGZ	exon8	1	151396425	151396762	ENST00000531094	ENSG00000143442	151396429	151396506	83	158.47	227	100.00
POGZ	exon9	1	151395873	151396027	ENST00000531094	ENSG00000143442	151395824	151396042	81	174.82	254	100.00
POGZ	exon10	1	151384772	151384872	ENST00000531094	ENSG00000143442	151384734	151384897	52	87.49	110	100.00
POGZ	exon11	1	151384101	151384247	ENST00000531094	ENSG00000143442	151384080	151384259	77	132.71	179	100.00
POGZ	exon12	1	151381170	151381304	ENST00000531094	ENSG00000143442	151381159	151381333	29	88.32	126	100.00
POGZ	exon13	1	151380885	151381057	ENST00000531094	ENSG00000143442	151380859	151381076	69	140.00	174	100.00
POGZ	exon14	1	151380576	151380716	ENST00000531094	ENSG00000143442	151380566	151380714	166	237.18	306	100.00
POGZ	exon15	1	151379711	151379767	ENST00000531094	ENSG00000143442	151379640	151379829	30	58.53	77	100.00
POGZ	exon16	1	151379387	151379499	ENST00000531094	ENSG00000143442	151379371	151379531	136	201.28	251	100.00
POGZ	exon17	1	151379083	151379107	ENST00000531094	ENSG00000143442	151379020	151379166	30	77.53	104	100.00
POGZ	exon18	1	151376975	151378940	ENST00000531094	ENSG00000143442	151377232	151377437	64	101.71	130	100.00
POGZ	exon2	1	151414557	151414681	ENST00000491586	ENSG00000143442	151414541	151414716	55	93.82	120	100.00
POGZ	exon3	1	151403142	151403317	ENST00000491586	ENSG00000143442	151403123	151403322	90	171.45	238	100.00
POGZ	exon4	1	151402079	151402187	ENST00000491586	ENSG00000143442	151402038	151402202	70	121.11	156	100.00
POGZ	exon5	1	151400599	151400889	ENST00000491586	ENSG00000143442	151400590	151400812	625	978.09	1206	100.00
POGZ	exon6	1	151400299	151400517	ENST00000491586	ENSG00000143442	151400239	151400412	26	110.20	187	100.00
POGZ	exon7	1	151397431	151397537	ENST00000491586	ENSG00000143442	151397405	151397565	57	106.36	140	100.00
POGZ	exon8	1	151396425	151396762	ENST00000491586	ENSG00000143442	151396429	151396506	83	158.47	227	100.00
POGZ	exon9	1	151395873	151396027	ENST00000491586	ENSG00000143442	151395824	151396042	81	174.82	254	100.00
POGZ	exon10	1	151384772	151384872	ENST00000491586	ENSG00000143442	151384734	151384897	52	87.49	110	100.00
POGZ	exon11	1	151384101	151384274	ENST00000491586	ENSG00000143442	151384080	151384259	77	132.71	179	100.00
POGZ	exon12	1	151381170	151381304	ENST00000491586	ENSG00000143442	151381159	151381333	29	88.32	126	100.00
POGZ	exon13	1	151380885	151381057	ENST00000491586	ENSG00000143442	151380859	151381076	69	140.00	174	100.00
POGZ	exon14	1	151380576	151380716	ENST00000491586	ENSG00000143442	151380566	151380714	166	237.18	306	100.00
POGZ	exon15	1	151379711	151379767	ENST00000491586	ENSG00000143442	151379640	151379829	30	58.53	77	100.00
POGZ	exon16	1	151379387	151379499	ENST00000491586	ENSG00000143442	151379371	151379531	136	201.28	251	100.00
POGZ	exon17	1	151379083	151379107	ENST00000491586	ENSG00000143442	151379020	151379166	30	77.53	104	100.00
POGZ	exon18	1	151377278	151378940	ENST00000491586	ENSG00000143442	151377232	151377437	64	101.71	130	100.00
POGZ	exon1	1	151395873	151395897	ENST00000529669	ENSG00000143442	151395824	151396042	81	174.82	254	100.00
POGZ	exon2	1	151384772	151384872	ENST00000529669	ENSG00000143442	151384734	151384897	52	87.49	110	100.00
POGZ	exon3	1	151381170	151381304	ENST00000529669	ENSG00000143442	151381159	151381333	29	88.32	126	100.00
POGZ	exon4	1	151380885	151381057	ENST00000529669	ENSG00000143442	151380859	151381076	69	140.00	174	100.00
POGZ	exon5	1	151380576	151380716	ENST00000529669	ENSG00000143442	151380566	151380714	166	237.18	306	100.00
POGZ	exon6	1	151379711	151379767	ENST00000529669	ENSG00000143442	151379640	151379829	30	58.53	77	100.00
POGZ	exon7	1	151379387	151379499	ENST00000529669	ENSG00000143442	151379371	151379531	136	201.28	251	100.00
POGZ	exon8	1	151379083	151379107	ENST00000529669	ENSG00000143442	151379020	151379166	30	77.53	104	100.00
POGZ	exon9	1	151378762	151378940	ENST00000529669	ENSG00000143442	151378762	151378917	123	206.50	281	100.00
POGZ	exon1	1	151380576	151380672	ENST00000497787	ENSG00000143442	151380566	151380714	166	237.18	306	100.00
POGZ	exon2	1	151379375	151379767	ENST00000497787	ENSG00000143442	151379371	151379531	136	201.28	251	100.00
POGZ	exon1	1	151380576	151381029	ENST00000492528	ENSG00000143442	151380566	151380714	166	237.18	306	100.00
POGZ	exon2	1	151379714	151379767	ENST00000492528	ENSG00000143442	151379640	151379829	30	58.53	77	100.00
POGZ	exon1	1	151396425	151396939	ENST00000482678	ENSG00000143442	151396429	151396506	83	158.47	227	100.00
POGZ	exon2	1	151395975	151396027	ENST00000482678	ENSG00000143442	151395824	151396042	81	174.82	254	100.00
POGZ	exon1	1	151400299	151400456	ENST00000441516	ENSG00000143442	151400239	151400412	26	110.20	187	100.00
POGZ	exon2	1	151396425	151396762	ENST00000441516	ENSG00000143442	151396429	151396506	83	158.47	227	100.00
POGZ	exon3	1	151395998	151396027	ENST00000441516	ENSG00000143442	151395824	151396042	81	174.82	254	100.00
POGZ	exon1	1	151397431	151397770	ENST00000495253	ENSG00000143442	151397405	151397565	57	106.36	140	100.00
POGZ	exon2	1	151396486	151396762	ENST00000495253	ENSG00000143442	151396429	151396506	83	158.47	227	100.00
POGZ	exon2	1	151414557	151414681	ENST00000485040	ENSG00000143442	151414541	151414716	55	93.82	120	100.00
POGZ	exon3	1	151413404	151413562	ENST00000485040	ENSG00000143442	151413357	151413593	61	169.85	218	100.00
POGZ	exon4	1	151403142	151403317	ENST00000485040	ENSG00000143442	151403123	151403322	90	171.45	238	100.00
POGZ	exon5	1	151402079	151402187	ENST00000485040	ENSG00000143442	151402038	151402202	70	121.11	156	100.00
POGZ	exon6	1	151400599	151400889	ENST00000485040	ENSG00000143442	151400590	151400812	625	978.09	1206	100.00
POGZ	exon7	1	151398665	151400517	ENST00000485040	ENSG00000143442	151400239	151400412	26	110.20	187	100.00
POGZ	exon2	1	151414557	151414681	ENST00000467287	ENSG00000143442	151414541	151414716	55	93.82	120	100.00
POGZ	exon3	1	151403142	151403317	ENST00000467287	ENSG00000143442	151403123	151403322	90	171.45	238	100.00
POGZ	exon4	1	151401876	151402187	ENST00000467287	ENSG00000143442	151402038	151402202	70	121.11	156	100.00
POGZ	exon2	1	151414557	151414681	ENST00000533461	ENSG00000143442	151414541	151414716	55	93.82	120	100.00
POGZ	exon3	1	151413404	151413562	ENST00000533461	ENSG00000143442	151413357	151413593	61	169.85	218	100.00
POGZ	exon4	1	151403148	151403317	ENST00000533461	ENSG00000143442	151403123	151403322	90	171.45	238	100.00
POGZ	exon3	1	151414557	151414681	ENST00000533351	ENSG00000143442	151414541	151414716	55	93.82	120	100.00
POGZ	exon4	1	151413404	151413562	ENST00000533351	ENSG00000143442	151413357	151413593	61	169.85	218	100.00
POGZ	exon5	1	151403182	151403317	ENST00000533351	ENSG00000143442	151403123	151403322	90	171.45	238	100.00
POGZ	exon2	1	151414557	151414681	ENST00000450842	ENSG00000143442	151414541	151414716	55	93.82	120	100.00
POGZ	exon3	1	151403190	151403317	ENST00000450842	ENSG00000143442	151403123	151403322	90	171.45	238	100.00
POGZ	exon2	1	151414557	151414681	ENST00000476128	ENSG00000143442	151414541	151414716	55	93.82	120	100.00
POGZ	exon3	1	151413319	151413562	ENST00000476128	ENSG00000143442	151413357	151413593	61	169.85	218	100.00
POGZ	exon2	1	151414657	151414681	ENST00000439756	ENSG00000143442	151414541	151414716	55	93.82	120	100.00
POGZ	exon2	1	151414557	151414681	ENST00000361398	ENSG00000143442	151414541	151414716	55	93.82	120	100.00
POGZ	exon3	1	151403142	151403317	ENST00000361398	ENSG00000143442	151403123	151403322	90	171.45	238	100.00
POGZ	exon4	1	151402079	151402187	ENST00000361398	ENSG00000143442	151402038	151402202	70	121.11	156	100.00
POGZ	exon5	1	151400599	151400889	ENST00000361398	ENSG00000143442	151400590	151400812	625	978.09	1206	100.00
POGZ	exon6	1	151400299	151400517	ENST00000361398	ENSG00000143442	151400239	151400412	26	110.20	187	100.00
POGZ	exon7	1	151397431	151397537	ENST00000361398	ENSG00000143442	151397405	151397565	57	106.36	140	100.00
POGZ	exon8	1	151396425	151396762	ENST00000361398	ENSG00000143442	151396429	151396506	83	158.47	227	100.00
POGZ	exon9	1	151395873	151396027	ENST00000361398	ENSG00000143442	151395824	151396042	81	174.82	254	100.00
POGZ	exon10	1	151384772	151384872	ENST00000361398	ENSG00000143442	151384734	151384897	52	87.49	110	100.00
POGZ	exon11	1	151384101	151384247	ENST00000361398	ENSG00000143442	151384080	151384259	77	132.71	179	100.00
POGZ	exon12	1	151381170	151381304	ENST00000361398	ENSG00000143442	151381159	151381333	29	88.32	126	100.00
POGZ	exon13	1	151380885	151381057	ENST00000361398	ENSG00000143442	151380859	151381076	69	140.00	174	100.00
POGZ	exon14	1	151380576	151380716	ENST00000361398	ENSG00000143442	151380566	151380714	166	237.18	306	100.00
POGZ	exon15	1	151379711	151379767	ENST00000361398	ENSG00000143442	151379640	151379829	30	58.53	77	100.00
POGZ	exon16	1	151379387	151379499	ENST00000361398	ENSG00000143442	151379371	151379531	136	201.28	251	100.00
POGZ	exon17	1	151379083	151379107	ENST00000361398	ENSG00000143442	151379020	151379166	30	77.53	104	100.00
POGZ	exon18	1	151375200	151378940	ENST00000361398	ENSG00000143442	151377232	151377437	64	101.71	130	100.00
POGZ	exon2	1	151414557	151414681	ENST00000540984	ENSG00000143442	151414541	151414716	55	93.82	120	100.00
POGZ	exon3	1	151403142	151403317	ENST00000540984	ENSG00000143442	151403123	151403322	90	171.45	238	100.00
POGZ	exon4	1	151395873	151396027	ENST00000540984	ENSG00000143442	151395824	151396042	81	174.82	254	100.00
POGZ	exon5	1	151384772	151384872	ENST00000540984	ENSG00000143442	151384734	151384897	52	87.49	110	100.00
POGZ	exon6	1	151384101	151384247	ENST00000540984	ENSG00000143442	151384080	151384259	77	132.71	179	100.00
POGZ	exon7	1	151381170	151381304	ENST00000540984	ENSG00000143442	151381159	151381333	29	88.32	126	100.00
POGZ	exon8	1	151380885	151381057	ENST00000540984	ENSG00000143442	151380859	151381076	69	140.00	174	100.00
POGZ	exon9	1	151380576	151380716	ENST00000540984	ENSG00000143442	151380566	151380714	166	237.18	306	100.00
POGZ	exon10	1	151379711	151379767	ENST00000540984	ENSG00000143442	151379640	151379829	30	58.53	77	100.00
POGZ	exon11	1	151379387	151379499	ENST00000540984	ENSG00000143442	151379371	151379531	136	201.28	251	100.00
POGZ	exon12	1	151379083	151379107	ENST00000540984	ENSG00000143442	151379020	151379166	30	77.53	104	100.00
POGZ	exon13	1	151377213	151378940	ENST00000540984	ENSG00000143442	151377232	151377437	64	101.71	130	100.00
CGN	exon2	1	151490982	151491505	ENST00000505188	ENSG00000143375	151491050	151491232	184	320.34	400	100.00
CGN	exon2	1	151490982	151491505	ENST00000502442	ENSG00000143375	151491050	151491232	184	320.34	400	100.00
CGN	exon3	1	151490982	151491868	ENST00000427934	ENSG00000143375	151491050	151491232	184	320.34	400	100.00
CGN	exon2	1	151490982	151491868	ENST00000271636	ENSG00000143375	151491050	151491232	184	320.34	400	100.00
CGN	exon3	1	151492642	151492742	ENST00000271636	ENSG00000143375	151492635	151492759	41	76.49	97	100.00
CGN	exon4	1	151492890	151492959	ENST00000271636	ENSG00000143375	151492837	151493008	91	192.49	260	100.00
CGN	exon5	1	151493072	151493167	ENST00000271636	ENSG00000143375	151493021	151493205	110	219.28	278	100.00
CGN	exon6	1	151495910	151496037	ENST00000271636	ENSG00000143375	151495863	151496064	102	177.04	217	100.00
CGN	exon7	1	151496702	151496834	ENST00000271636	ENSG00000143375	151496653	151496864	63	161.40	212	100.00
CGN	exon8	1	151497150	151497362	ENST00000271636	ENSG00000143375	151497179	151497398	84	173.76	228	100.00
CGN	exon9	1	151498118	151498266	ENST00000271636	ENSG00000143375	151498067	151498169	116	170.25	196	100.00
CGN	exon10	1	151499451	151499583	ENST00000271636	ENSG00000143375	151499405	151499607	108	243.18	318	100.00
CGN	exon11	1	151501826	151502035	ENST00000271636	ENSG00000143375	151501780	151502069	63	169.07	215	100.00
CGN	exon12	1	151502385	151502591	ENST00000271636	ENSG00000143375	151502387	151502620	130	268.35	325	100.00
CGN	exon13	1	151502965	151503222	ENST00000271636	ENSG00000143375	151502955	151503217	104	202.96	268	100.00
CGN	exon14	1	151504878	151505048	ENST00000271636	ENSG00000143375	151504831	151505076	49	102.39	135	100.00
CGN	exon15	1	151506451	151506612	ENST00000271636	ENSG00000143375	151506443	151506644	128	178.88	209	100.00
CGN	exon16	1	151507518	151507607	ENST00000271636	ENSG00000143375	151507467	151507621	97	195.94	258	100.00
CGN	exon17	1	151508076	151508159	ENST00000271636	ENSG00000143375	151508017	151508201	100	234.51	305	100.00
CGN	exon18	1	151508256	151508374	ENST00000271636	ENSG00000143375	151508217	151508371	154	248.68	296	100.00
CGN	exon19	1	151508713	151508821	ENST00000271636	ENSG00000143375	151508687	151508855	71	138.66	190	100.00
CGN	exon20	1	151509206	151509369	ENST00000271636	ENSG00000143375	151509175	151509385	336	567.76	723	100.00
CGN	exon21	1	151509681	151511168	ENST00000271636	ENSG00000143375	151509632	151509857	22	139.96	201	100.00
CGN	exon1	1	151491846	151491868	ENST00000416743	ENSG00000143375	151491750	151491903	84	109.15	125	100.00
CGN	exon2	1	151492642	151492742	ENST00000416743	ENSG00000143375	151492635	151492759	41	76.49	97	100.00
CGN	exon3	1	151492890	151492959	ENST00000416743	ENSG00000143375	151492837	151493008	91	192.49	260	100.00
CGN	exon4	1	151493096	151493167	ENST00000416743	ENSG00000143375	151493021	151493205	110	219.28	278	100.00
CGN	exon5	1	151495910	151496037	ENST00000416743	ENSG00000143375	151495863	151496064	102	177.04	217	100.00
CGN	exon1	1	151498070	151498266	ENST00000464886	ENSG00000143375	151498067	151498169	116	170.25	196	100.00
CGN	exon2	1	151499451	151499583	ENST00000464886	ENSG00000143375	151499405	151499607	108	243.18	318	100.00
CGN	exon3	1	151501826	151501868	ENST00000464886	ENSG00000143375	151501780	151502069	63	169.07	215	100.00
CGN	exon1	1	151506616	151507607	ENST00000473377	ENSG00000143375	151506443	151506644	128	178.88	209	100.00
CGN	exon2	1	151508076	151508159	ENST00000473377	ENSG00000143375	151508017	151508201	100	234.51	305	100.00
CGN	exon3	1	151508256	151508374	ENST00000473377	ENSG00000143375	151508217	151508371	154	248.68	296	100.00
CGN	exon4	1	151508713	151508821	ENST00000473377	ENSG00000143375	151508687	151508855	71	138.66	190	100.00
CGN	exon5	1	151509206	151509369	ENST00000473377	ENSG00000143375	151509175	151509385	336	567.76	723	100.00
CGN	exon6	1	151509681	151511168	ENST00000473377	ENSG00000143375	151509632	151509857	22	139.96	201	100.00
CGN	exon1	1	151508354	151508821	ENST00000467998	ENSG00000143375	151508217	151508371	154	248.68	296	100.00
CGN	exon2	1	151509206	151509369	ENST00000467998	ENSG00000143375	151509175	151509385	336	567.76	723	100.00
CGN	exon3	1	151509681	151509978	ENST00000467998	ENSG00000143375	151509632	151509857	22	139.96	201	100.00
TUFT1	exon1	1	151512781	151512902	ENST00000368849	ENSG00000143367	151512776	151512954	309	539.35	692	100.00
TUFT1	exon2	1	151534567	151534641	ENST00000368849	ENSG00000143367	151534505	151534676	133	207.82	249	100.00
TUFT1	exon3	1	151535061	151535162	ENST00000368849	ENSG00000143367	151535035	151535193	84	148.05	191	100.00
TUFT1	exon4	1	151536380	151536466	ENST00000368849	ENSG00000143367	151536327	151536498	47	99.50	126	100.00
TUFT1	exon5	1	151537001	151537090	ENST00000368849	ENSG00000143367	151536969	151537126	120	161.24	187	100.00
TUFT1	exon6	1	151538639	151538704	ENST00000368849	ENSG00000143367	151538576	151538746	44	85.58	116	100.00
TUFT1	exon7	1	151542133	151542246	ENST00000368849	ENSG00000143367	151542107	151542279	123	257.38	332	100.00
TUFT1	exon8	1	151546746	151546874	ENST00000368849	ENSG00000143367	151546698	151546911	100	252.77	316	100.00
TUFT1	exon9	1	151547387	151547481	ENST00000368849	ENSG00000143367	151547365	151547503	209	306.48	358	100.00
TUFT1	exon10	1	151551197	151551302	ENST00000368849	ENSG00000143367	151551178	151551332	107	199.99	242	100.00
TUFT1	exon11	1	151552125	151552208	ENST00000368849	ENSG00000143367	151552071	151552250	88	160.51	199	100.00
TUFT1	exon12	1	151553418	151553518	ENST00000368849	ENSG00000143367	151553372	151553551	91	172.97	217	100.00
TUFT1	exon13	1	151554120	151556059	ENST00000368849	ENSG00000143367	151554055	151554238	125	178.37	221	100.00
TUFT1	exon1	1	151512781	151512902	ENST00000392712	ENSG00000143367	151512776	151512954	309	539.35	692	100.00
TUFT1	exon2	1	151535061	151535162	ENST00000392712	ENSG00000143367	151535035	151535193	84	148.05	191	100.00
TUFT1	exon3	1	151536380	151536466	ENST00000392712	ENSG00000143367	151536327	151536498	47	99.50	126	100.00
TUFT1	exon4	1	151538639	151538704	ENST00000392712	ENSG00000143367	151538576	151538746	44	85.58	116	100.00
TUFT1	exon5	1	151542133	151542246	ENST00000392712	ENSG00000143367	151542107	151542279	123	257.38	332	100.00
TUFT1	exon6	1	151546746	151546874	ENST00000392712	ENSG00000143367	151546698	151546911	100	252.77	316	100.00
TUFT1	exon7	1	151547387	151547481	ENST00000392712	ENSG00000143367	151547365	151547503	209	306.48	358	100.00
TUFT1	exon8	1	151551197	151551302	ENST00000392712	ENSG00000143367	151551178	151551332	107	199.99	242	100.00
TUFT1	exon9	1	151552125	151552208	ENST00000392712	ENSG00000143367	151552071	151552250	88	160.51	199	100.00
TUFT1	exon10	1	151553418	151553518	ENST00000392712	ENSG00000143367	151553372	151553551	91	172.97	217	100.00
TUFT1	exon11	1	151554120	151556059	ENST00000392712	ENSG00000143367	151554055	151554238	125	178.37	221	100.00
TUFT1	exon1	1	151512784	151512902	ENST00000368848	ENSG00000143367	151512776	151512954	309	539.35	692	100.00
TUFT1	exon2	1	151535061	151535162	ENST00000368848	ENSG00000143367	151535035	151535193	84	148.05	191	100.00
TUFT1	exon3	1	151536380	151536466	ENST00000368848	ENSG00000143367	151536327	151536498	47	99.50	126	100.00
TUFT1	exon4	1	151537001	151537090	ENST00000368848	ENSG00000143367	151536969	151537126	120	161.24	187	100.00
TUFT1	exon5	1	151538639	151538704	ENST00000368848	ENSG00000143367	151538576	151538746	44	85.58	116	100.00
TUFT1	exon6	1	151542133	151542246	ENST00000368848	ENSG00000143367	151542107	151542279	123	257.38	332	100.00
TUFT1	exon7	1	151546746	151546874	ENST00000368848	ENSG00000143367	151546698	151546911	100	252.77	316	100.00
TUFT1	exon8	1	151547387	151547481	ENST00000368848	ENSG00000143367	151547365	151547503	209	306.48	358	100.00
TUFT1	exon9	1	151551197	151551302	ENST00000368848	ENSG00000143367	151551178	151551332	107	199.99	242	100.00
TUFT1	exon10	1	151552125	151552208	ENST00000368848	ENSG00000143367	151552071	151552250	88	160.51	199	100.00
TUFT1	exon11	1	151553418	151553518	ENST00000368848	ENSG00000143367	151553372	151553551	91	172.97	217	100.00
TUFT1	exon12	1	151554120	151556059	ENST00000368848	ENSG00000143367	151554055	151554238	125	178.37	221	100.00
TUFT1	exon1	1	151512810	151512902	ENST00000498606	ENSG00000143367	151512776	151512954	309	539.35	692	100.00
TUFT1	exon2	1	151534567	151534641	ENST00000498606	ENSG00000143367	151534505	151534676	133	207.82	249	100.00
TUFT1	exon3	1	151535061	151535162	ENST00000498606	ENSG00000143367	151535035	151535193	84	148.05	191	100.00
TUFT1	exon4	1	151536380	151536466	ENST00000498606	ENSG00000143367	151536327	151536498	47	99.50	126	100.00
TUFT1	exon5	1	151537001	151537090	ENST00000498606	ENSG00000143367	151536969	151537126	120	161.24	187	100.00
TUFT1	exon6	1	151538639	151538704	ENST00000498606	ENSG00000143367	151538576	151538746	44	85.58	116	100.00
TUFT1	exon7	1	151542133	151542302	ENST00000498606	ENSG00000143367	151542107	151542279	123	257.38	332	100.00
TUFT1	exon1	1	151534998	151535162	ENST00000461859	ENSG00000143367	151535035	151535193	84	148.05	191	100.00
TUFT1	exon2	1	151536380	151536466	ENST00000461859	ENSG00000143367	151536327	151536498	47	99.50	126	100.00
TUFT1	exon3	1	151537001	151537497	ENST00000461859	ENSG00000143367	151536969	151537126	120	161.24	187	100.00
TUFT1	exon1	1	151538398	151538704	ENST00000490156	ENSG00000143367	151538576	151538746	44	85.58	116	100.00
TUFT1	exon2	1	151542133	151542246	ENST00000490156	ENSG00000143367	151542107	151542279	123	257.38	332	100.00
TUFT1	exon3	1	151546746	151546874	ENST00000490156	ENSG00000143367	151546698	151546911	100	252.77	316	100.00
TUFT1	exon4	1	151547387	151547403	ENST00000490156	ENSG00000143367	151547365	151547503	209	306.48	358	100.00
TUFT1	exon1	1	151512781	151512902	ENST00000353024	ENSG00000143367	151512776	151512954	309	539.35	692	100.00
TUFT1	exon2	1	151536380	151536466	ENST00000353024	ENSG00000143367	151536327	151536498	47	99.50	126	100.00
TUFT1	exon3	1	151537001	151537090	ENST00000353024	ENSG00000143367	151536969	151537126	120	161.24	187	100.00
TUFT1	exon4	1	151538639	151538704	ENST00000353024	ENSG00000143367	151538576	151538746	44	85.58	116	100.00
TUFT1	exon5	1	151542133	151542246	ENST00000353024	ENSG00000143367	151542107	151542279	123	257.38	332	100.00
TUFT1	exon6	1	151546746	151546874	ENST00000353024	ENSG00000143367	151546698	151546911	100	252.77	316	100.00
TUFT1	exon7	1	151547387	151547481	ENST00000353024	ENSG00000143367	151547365	151547503	209	306.48	358	100.00
TUFT1	exon8	1	151551197	151551302	ENST00000353024	ENSG00000143367	151551178	151551332	107	199.99	242	100.00
TUFT1	exon9	1	151552125	151552208	ENST00000353024	ENSG00000143367	151552071	151552250	88	160.51	199	100.00
TUFT1	exon10	1	151553418	151553518	ENST00000353024	ENSG00000143367	151553372	151553551	91	172.97	217	100.00
TUFT1	exon11	1	151554120	151556058	ENST00000353024	ENSG00000143367	151554055	151554238	125	178.37	221	100.00
TUFT1	exon1	1	151512785	151512902	ENST00000538902	ENSG00000143367	151512776	151512954	309	539.35	692	100.00
TUFT1	exon3	1	151534567	151534641	ENST00000538902	ENSG00000143367	151534505	151534676	133	207.82	249	100.00
TUFT1	exon4	1	151535061	151535162	ENST00000538902	ENSG00000143367	151535035	151535193	84	148.05	191	100.00
TUFT1	exon5	1	151536380	151536466	ENST00000538902	ENSG00000143367	151536327	151536498	47	99.50	126	100.00
TUFT1	exon6	1	151537001	151537090	ENST00000538902	ENSG00000143367	151536969	151537126	120	161.24	187	100.00
TUFT1	exon7	1	151538639	151538704	ENST00000538902	ENSG00000143367	151538576	151538746	44	85.58	116	100.00
TUFT1	exon8	1	151542133	151542246	ENST00000538902	ENSG00000143367	151542107	151542279	123	257.38	332	100.00
TUFT1	exon9	1	151546746	151546874	ENST00000538902	ENSG00000143367	151546698	151546911	100	252.77	316	100.00
TUFT1	exon10	1	151547387	151547481	ENST00000538902	ENSG00000143367	151547365	151547503	209	306.48	358	100.00
TUFT1	exon11	1	151551197	151551302	ENST00000538902	ENSG00000143367	151551178	151551332	107	199.99	242	100.00
TUFT1	exon12	1	151552125	151552208	ENST00000538902	ENSG00000143367	151552071	151552250	88	160.51	199	100.00
TUFT1	exon13	1	151553418	151553518	ENST00000538902	ENSG00000143367	151553372	151553551	91	172.97	217	100.00
TUFT1	exon14	1	151554120	151554580	ENST00000538902	ENSG00000143367	151554055	151554238	125	178.37	221	100.00
SNX27	exon1	1	151584541	151584857	ENST00000368841	ENSG00000143376	151584691	151584987	40	92.75	133	100.00
SNX27	exon2	1	151611364	151611595	ENST00000368841	ENSG00000143376	151611337	151611612	78	217.67	318	100.00
SNX27	exon3	1	151630711	151630903	ENST00000368841	ENSG00000143376	151630665	151630914	42	93.29	129	100.00
SNX27	exon4	1	151633274	151633338	ENST00000368841	ENSG00000143376	151633217	151633388	37	73.56	96	100.00
SNX27	exon5	1	151634642	151634746	ENST00000368841	ENSG00000143376	151634616	151634759	107	207.94	263	100.00
SNX27	exon6	1	151638409	151638487	ENST00000368841	ENSG00000143376	151638373	151638522	83	143.28	180	100.00
SNX27	exon7	1	151640948	151641111	ENST00000368841	ENSG00000143376	151640902	151641142	38	77.78	104	100.00
SNX27	exon8	1	151655832	151655921	ENST00000368841	ENSG00000143376	151655806	151655957	85	137.28	172	100.00
SNX27	exon9	1	151664911	151665060	ENST00000368841	ENSG00000143376	151664900	151665082	17	145.92	221	100.00
SNX27	exon10	1	151665387	151665515	ENST00000368841	ENSG00000143376	151665346	151665539	94	221.63	303	100.00
SNX27	exon11	1	151665900	151665959	ENST00000368841	ENSG00000143376	151665862	151666162	36	69.35	118	100.00
SNX27	exon12	1	151666069	151671554	ENST00000368841	ENSG00000143376	151665862	151666162	36	69.35	118	100.00
SNX27	exon1	1	151584558	151584988	ENST00000458013	ENSG00000143376	151584691	151584987	40	92.75	133	100.00
SNX27	exon2	1	151611364	151611595	ENST00000458013	ENSG00000143376	151611337	151611612	78	217.67	318	100.00
SNX27	exon3	1	151630711	151630903	ENST00000458013	ENSG00000143376	151630665	151630914	42	93.29	129	100.00
SNX27	exon4	1	151633274	151633338	ENST00000458013	ENSG00000143376	151633217	151633388	37	73.56	96	100.00
SNX27	exon5	1	151634642	151634746	ENST00000458013	ENSG00000143376	151634616	151634759	107	207.94	263	100.00
SNX27	exon6	1	151638409	151638487	ENST00000458013	ENSG00000143376	151638373	151638522	83	143.28	180	100.00
SNX27	exon7	1	151640948	151641111	ENST00000458013	ENSG00000143376	151640902	151641142	38	77.78	104	100.00
SNX27	exon8	1	151655832	151655921	ENST00000458013	ENSG00000143376	151655806	151655957	85	137.28	172	100.00
SNX27	exon9	1	151664911	151665060	ENST00000458013	ENSG00000143376	151664900	151665082	17	145.92	221	100.00
SNX27	exon10	1	151665387	151665515	ENST00000458013	ENSG00000143376	151665346	151665539	94	221.63	303	100.00
SNX27	exon11	1	151665900	151665959	ENST00000458013	ENSG00000143376	151665862	151666162	36	69.35	118	100.00
SNX27	exon1	1	151584558	151584988	ENST00000368843	ENSG00000143376	151584691	151584987	40	92.75	133	100.00
SNX27	exon2	1	151611364	151611595	ENST00000368843	ENSG00000143376	151611337	151611612	78	217.67	318	100.00
SNX27	exon3	1	151630711	151630903	ENST00000368843	ENSG00000143376	151630665	151630914	42	93.29	129	100.00
SNX27	exon4	1	151633274	151633338	ENST00000368843	ENSG00000143376	151633217	151633388	37	73.56	96	100.00
SNX27	exon5	1	151634642	151634746	ENST00000368843	ENSG00000143376	151634616	151634759	107	207.94	263	100.00
SNX27	exon6	1	151638409	151638487	ENST00000368843	ENSG00000143376	151638373	151638522	83	143.28	180	100.00
SNX27	exon7	1	151640948	151641111	ENST00000368843	ENSG00000143376	151640902	151641142	38	77.78	104	100.00
SNX27	exon8	1	151655832	151655921	ENST00000368843	ENSG00000143376	151655806	151655957	85	137.28	172	100.00
SNX27	exon9	1	151664911	151665060	ENST00000368843	ENSG00000143376	151664900	151665082	17	145.92	221	100.00
SNX27	exon10	1	151665387	151665515	ENST00000368843	ENSG00000143376	151665346	151665539	94	221.63	303	100.00
SNX27	exon11	1	151665900	151665959	ENST00000368843	ENSG00000143376	151665862	151666162	36	69.35	118	100.00
SNX27	exon12	1	151666069	151671567	ENST00000368843	ENSG00000143376	151665862	151666162	36	69.35	118	100.00
SNX27	exon1	1	151611332	151611595	ENST00000368838	ENSG00000143376	151611337	151611612	78	217.67	318	100.00
SNX27	exon2	1	151630711	151630903	ENST00000368838	ENSG00000143376	151630665	151630914	42	93.29	129	100.00
SNX27	exon3	1	151633274	151633338	ENST00000368838	ENSG00000143376	151633217	151633388	37	73.56	96	100.00
SNX27	exon4	1	151634642	151634746	ENST00000368838	ENSG00000143376	151634616	151634759	107	207.94	263	100.00
SNX27	exon5	1	151638409	151638487	ENST00000368838	ENSG00000143376	151638373	151638522	83	143.28	180	100.00
SNX27	exon6	1	151640948	151641111	ENST00000368838	ENSG00000143376	151640902	151641142	38	77.78	104	100.00
SNX27	exon7	1	151655832	151655921	ENST00000368838	ENSG00000143376	151655806	151655957	85	137.28	172	100.00
SNX27	exon8	1	151664911	151665060	ENST00000368838	ENSG00000143376	151664900	151665082	17	145.92	221	100.00
SNX27	exon9	1	151665387	151665515	ENST00000368838	ENSG00000143376	151665346	151665539	94	221.63	303	100.00
SNX27	exon10	1	151665900	151665959	ENST00000368838	ENSG00000143376	151665862	151666162	36	69.35	118	100.00
SNX27	exon11	1	151666069	151666077	ENST00000368838	ENSG00000143376	151665862	151666162	36	69.35	118	100.00
SNX27	exon1	1	151634720	151634746	ENST00000482791	ENSG00000143376	151634616	151634759	107	207.94	263	100.00
SNX27	exon2	1	151638409	151638487	ENST00000482791	ENSG00000143376	151638373	151638522	83	143.28	180	100.00
SNX27	exon3	1	151640948	151641111	ENST00000482791	ENSG00000143376	151640902	151641142	38	77.78	104	100.00
CELF3	exon1	1	151688352	151688528	ENST00000290585	ENSG00000159409	151688336	151688525	115	191.40	246	100.00
CELF3	exon2	1	151687070	151687152	ENST00000290585	ENSG00000159409	151687032	151687192	102	179.62	221	100.00
CELF3	exon3	1	151682219	151682267	ENST00000290585	ENSG00000159409	151682148	151682330	96	252.60	344	100.00
CELF3	exon4	1	151681696	151681824	ENST00000290585	ENSG00000159409	151681670	151681860	164	250.78	302	100.00
CELF3	exon5	1	151681474	151681553	ENST00000290585	ENSG00000159409	151681426	151681597	144	264.32	342	100.00
CELF3	exon6	1	151680268	151680411	ENST00000290585	ENSG00000159409	151680259	151680445	125	210.00	260	100.00
CELF3	exon7	1	151679983	151680124	ENST00000290585	ENSG00000159409	151679953	151680141	67	115.24	141	100.00
CELF3	exon8	1	151679145	151679210	ENST00000290585	ENSG00000159409	151679078	151679257	53	77.27	90	100.00
CELF3	exon9	1	151678700	151678837	ENST00000290585	ENSG00000159409	151678649	151678728	105	164.68	219	100.00
CELF3	exon10	1	151678298	151678441	ENST00000290585	ENSG00000159409	151678251	151678467	77	200.78	277	100.00
CELF3	exon11	1	151677507	151677644	ENST00000290585	ENSG00000159409	151677470	151677641	118	171.28	201	100.00
CELF3	exon1	1	151682219	151682801	ENST00000470688	ENSG00000159409	151682148	151682330	96	252.60	344	100.00
CELF3	exon2	1	151681696	151681824	ENST00000470688	ENSG00000159409	151681670	151681860	164	250.78	302	100.00
CELF3	exon3	1	151681474	151681553	ENST00000470688	ENSG00000159409	151681426	151681597	144	264.32	342	100.00
CELF3	exon4	1	151680268	151680411	ENST00000470688	ENSG00000159409	151680259	151680445	125	210.00	260	100.00
CELF3	exon5	1	151679621	151680124	ENST00000470688	ENSG00000159409	151679574	151679777	191	311.73	378	100.00
CELF3	exon6	1	151679145	151679210	ENST00000470688	ENSG00000159409	151679078	151679257	53	77.27	90	100.00
CELF3	exon7	1	151678700	151678837	ENST00000470688	ENSG00000159409	151678649	151678728	105	164.68	219	100.00
CELF3	exon8	1	151678298	151678441	ENST00000470688	ENSG00000159409	151678251	151678467	77	200.78	277	100.00
CELF3	exon9	1	151677507	151677644	ENST00000470688	ENSG00000159409	151677470	151677641	118	171.28	201	100.00
CELF3	exon1	1	151688352	151689290	ENST00000290583	ENSG00000159409	151688336	151688525	115	191.40	246	100.00
CELF3	exon2	1	151687070	151687152	ENST00000290583	ENSG00000159409	151687032	151687192	102	179.62	221	100.00
CELF3	exon3	1	151682219	151682267	ENST00000290583	ENSG00000159409	151682148	151682330	96	252.60	344	100.00
CELF3	exon4	1	151681696	151681824	ENST00000290583	ENSG00000159409	151681670	151681860	164	250.78	302	100.00
CELF3	exon5	1	151681474	151681553	ENST00000290583	ENSG00000159409	151681426	151681597	144	264.32	342	100.00
CELF3	exon6	1	151680268	151680411	ENST00000290583	ENSG00000159409	151680259	151680445	125	210.00	260	100.00
CELF3	exon7	1	151679983	151680124	ENST00000290583	ENSG00000159409	151679953	151680141	67	115.24	141	100.00
CELF3	exon8	1	151679621	151679770	ENST00000290583	ENSG00000159409	151679574	151679777	191	311.73	378	100.00
CELF3	exon9	1	151679145	151679210	ENST00000290583	ENSG00000159409	151679078	151679257	53	77.27	90	100.00
CELF3	exon10	1	151678700	151678837	ENST00000290583	ENSG00000159409	151678649	151678728	105	164.68	219	100.00
CELF3	exon11	1	151678298	151678441	ENST00000290583	ENSG00000159409	151678251	151678467	77	200.78	277	100.00
CELF3	exon12	1	151677507	151677644	ENST00000290583	ENSG00000159409	151677470	151677641	118	171.28	201	100.00
CELF3	exon2	1	151688352	151688457	ENST00000420342	ENSG00000159409	151688336	151688525	115	191.40	246	100.00
CELF3	exon3	1	151687070	151687152	ENST00000420342	ENSG00000159409	151687032	151687192	102	179.62	221	100.00
CELF3	exon4	1	151682219	151682267	ENST00000420342	ENSG00000159409	151682148	151682330	96	252.60	344	100.00
CELF3	exon5	1	151681696	151681821	ENST00000420342	ENSG00000159409	151681670	151681860	164	250.78	302	100.00
CELF3	exon6	1	151681474	151681553	ENST00000420342	ENSG00000159409	151681426	151681597	144	264.32	342	100.00
CELF3	exon7	1	151680268	151680411	ENST00000420342	ENSG00000159409	151680259	151680445	125	210.00	260	100.00
CELF3	exon8	1	151679983	151680124	ENST00000420342	ENSG00000159409	151679953	151680141	67	115.24	141	100.00
CELF3	exon9	1	151679621	151679770	ENST00000420342	ENSG00000159409	151679574	151679777	191	311.73	378	100.00
CELF3	exon10	1	151679145	151679210	ENST00000420342	ENSG00000159409	151679078	151679257	53	77.27	90	100.00
CELF3	exon11	1	151678700	151678837	ENST00000420342	ENSG00000159409	151678649	151678728	105	164.68	219	100.00
CELF3	exon12	1	151678298	151678441	ENST00000420342	ENSG00000159409	151678251	151678467	77	200.78	277	100.00
CELF3	exon13	1	151677507	151677644	ENST00000420342	ENSG00000159409	151677470	151677641	118	171.28	201	100.00
CELF3	exon1	1	151681696	151682013	ENST00000419910	ENSG00000159409	151681670	151681860	164	250.78	302	100.00
CELF3	exon2	1	151681474	151681553	ENST00000419910	ENSG00000159409	151681426	151681597	144	264.32	342	100.00
CELF3	exon3	1	151680268	151680411	ENST00000419910	ENSG00000159409	151680259	151680445	125	210.00	260	100.00
CELF3	exon4	1	151679983	151680124	ENST00000419910	ENSG00000159409	151679953	151680141	67	115.24	141	100.00
CELF3	exon1	1	151688352	151688460	ENST00000479893	ENSG00000159409	151688336	151688525	115	191.40	246	100.00
CELF3	exon2	1	151687070	151687152	ENST00000479893	ENSG00000159409	151687032	151687192	102	179.62	221	100.00
CELF3	exon3	1	151682219	151682267	ENST00000479893	ENSG00000159409	151682148	151682330	96	252.60	344	100.00
CELF3	exon4	1	151681696	151681821	ENST00000479893	ENSG00000159409	151681670	151681860	164	250.78	302	100.00
CELF3	exon5	1	151681474	151681553	ENST00000479893	ENSG00000159409	151681426	151681597	144	264.32	342	100.00
CELF3	exon6	1	151680268	151680411	ENST00000479893	ENSG00000159409	151680259	151680445	125	210.00	260	100.00
CELF3	exon7	1	151679985	151680124	ENST00000479893	ENSG00000159409	151679953	151680141	67	115.24	141	100.00
CELF3	exon2	1	151688095	151688457	ENST00000478829	ENSG00000159409	151688336	151688525	115	191.40	246	100.00
CELF3	exon3	1	151687070	151687152	ENST00000478829	ENSG00000159409	151687032	151687192	102	179.62	221	100.00
CELF3	exon4	1	151682219	151682267	ENST00000478829	ENSG00000159409	151682148	151682330	96	252.60	344	100.00
CELF3	exon5	1	151681696	151681824	ENST00000478829	ENSG00000159409	151681670	151681860	164	250.78	302	100.00
CELF3	exon6	1	151681474	151681553	ENST00000478829	ENSG00000159409	151681426	151681597	144	264.32	342	100.00
CELF3	exon1	1	151680268	151680386	ENST00000392706	ENSG00000159409	151680259	151680445	125	210.00	260	100.00
CELF3	exon2	1	151679983	151680124	ENST00000392706	ENSG00000159409	151679953	151680141	67	115.24	141	100.00
CELF3	exon3	1	151679621	151679770	ENST00000392706	ENSG00000159409	151679574	151679777	191	311.73	378	100.00
CELF3	exon4	1	151678700	151678837	ENST00000392706	ENSG00000159409	151678649	151678728	105	164.68	219	100.00
CELF3	exon5	1	151678298	151678441	ENST00000392706	ENSG00000159409	151678251	151678467	77	200.78	277	100.00
CELF3	exon6	1	151677507	151677644	ENST00000392706	ENSG00000159409	151677470	151677641	118	171.28	201	100.00
RIIAD1	exon6	1	151694562	151694638	ENST00000326413	ENSG00000178796	151694504	151694682	91	177.85	214	100.00
RIIAD1	exon7	1	151700051	151700097	ENST00000326413	ENSG00000178796	151699976	151700162	72	94.47	110	100.00
RIIAD1	exon8	1	151701242	151701369	ENST00000326413	ENSG00000178796	151701178	151701364	43	57.29	68	100.00
RIIAD1	exon1	1	151694013	151694096	ENST00000479191	ENSG00000178796	151693969	151694138	2	10.15	16	100.00
RIIAD1	exon2	1	151694562	151694638	ENST00000479191	ENSG00000178796	151694504	151694682	91	177.85	214	100.00
RIIAD1	exon3	1	151700051	151700097	ENST00000479191	ENSG00000178796	151699976	151700162	72	94.47	110	100.00
RIIAD1	exon4	1	151701242	151701369	ENST00000479191	ENSG00000178796	151701178	151701364	43	57.29	68	100.00
RIIAD1	exon2	1	151694562	151694638	ENST00000451484	ENSG00000178796	151694504	151694682	91	177.85	214	100.00
RIIAD1	exon3	1	151700051	151700097	ENST00000451484	ENSG00000178796	151699976	151700162	72	94.47	110	100.00
RIIAD1	exon4	1	151701242	151701369	ENST00000451484	ENSG00000178796	151701178	151701364	43	57.29	68	100.00
RIIAD1	exon1	1	151694605	151694638	ENST00000426175	ENSG00000178796	151694504	151694682	91	177.85	214	100.00
RIIAD1	exon2	1	151701242	151701369	ENST00000426175	ENSG00000178796	151701178	151701364	43	57.29	68	100.00
RIIAD1	exon2	1	151701242	151701369	ENST00000451222	ENSG00000178796	151701178	151701364	43	57.29	68	100.00
RIIAD1	exon2	1	151701242	151701369	ENST00000427205	ENSG00000178796	151701178	151701364	43	57.29	68	100.00
AL589765.1	exon6	1	151694562	151694638	ENST00000442233	ENSG00000240510	151694504	151694682	91	177.85	214	100.00
AL589765.1	exon7	1	151700051	151700097	ENST00000442233	ENSG00000240510	151699976	151700162	72	94.47	110	100.00
AL589765.1	exon8	1	151701242	151701369	ENST00000442233	ENSG00000240510	151701178	151701364	43	57.29	68	100.00
MRPL9	exon1	1	151735803	151736040	ENST00000368830	ENSG00000143436	151735753	151735962	84	172.41	220	100.00
MRPL9	exon2	1	151735466	151735622	ENST00000368830	ENSG00000143436	151735415	151735664	90	154.18	196	100.00
MRPL9	exon3	1	151734852	151734976	ENST00000368830	ENSG00000143436	151734814	151734997	34	76.87	104	100.00
MRPL9	exon4	1	151734581	151734631	ENST00000368830	ENSG00000143436	151734507	151734678	53	108.60	142	100.00
MRPL9	exon5	1	151733927	151734028	ENST00000368830	ENSG00000143436	151733881	151734061	55	118.62	151	100.00
MRPL9	exon6	1	151733292	151733375	ENST00000368830	ENSG00000143436	151733263	151733388	23	79.38	109	100.00
MRPL9	exon7	1	151732119	151732657	ENST00000368830	ENSG00000143436	151732500	151732684	64	111.45	141	100.00
MRPL9	exon1	1	151735803	151735972	ENST00000467306	ENSG00000143436	151735753	151735962	84	172.41	220	100.00
MRPL9	exon2	1	151735426	151735622	ENST00000467306	ENSG00000143436	151735415	151735664	90	154.18	196	100.00
MRPL9	exon3	1	151734852	151734976	ENST00000467306	ENSG00000143436	151734814	151734997	34	76.87	104	100.00
MRPL9	exon4	1	151734581	151734631	ENST00000467306	ENSG00000143436	151734507	151734678	53	108.60	142	100.00
MRPL9	exon5	1	151733927	151734028	ENST00000467306	ENSG00000143436	151733881	151734061	55	118.62	151	100.00
MRPL9	exon6	1	151733292	151733375	ENST00000467306	ENSG00000143436	151733263	151733388	23	79.38	109	100.00
MRPL9	exon7	1	151732123	151732657	ENST00000467306	ENSG00000143436	151732500	151732684	64	111.45	141	100.00
MRPL9	exon1	1	151733927	151733995	ENST00000468006	ENSG00000143436	151733881	151734061	55	118.62	151	100.00
MRPL9	exon2	1	151733292	151733375	ENST00000468006	ENSG00000143436	151733263	151733388	23	79.38	109	100.00
MRPL9	exon3	1	151732130	151732507	ENST00000468006	ENSG00000143436	151732500	151732684	64	111.45	141	100.00
MRPL9	exon1	1	151735803	151735960	ENST00000368829	ENSG00000143436	151735753	151735962	84	172.41	220	100.00
MRPL9	exon2	1	151735466	151735622	ENST00000368829	ENSG00000143436	151735415	151735664	90	154.18	196	100.00
MRPL9	exon3	1	151734852	151734976	ENST00000368829	ENSG00000143436	151734814	151734997	34	76.87	104	100.00
MRPL9	exon4	1	151734581	151734631	ENST00000368829	ENSG00000143436	151734507	151734678	53	108.60	142	100.00
MRPL9	exon5	1	151733292	151733375	ENST00000368829	ENSG00000143436	151733263	151733388	23	79.38	109	100.00
MRPL9	exon6	1	151732351	151732657	ENST00000368829	ENSG00000143436	151732500	151732684	64	111.45	141	100.00
MRPL9	exon1	1	151733292	151733396	ENST00000495867	ENSG00000143436	151733263	151733388	23	79.38	109	100.00
MRPL9	exon2	1	151732360	151732657	ENST00000495867	ENSG00000143436	151732500	151732684	64	111.45	141	100.00
MRPL9	exon1	1	151735803	151735866	ENST00000478926	ENSG00000143436	151735753	151735962	84	172.41	220	100.00
MRPL9	exon2	1	151735466	151735622	ENST00000478926	ENSG00000143436	151735415	151735664	90	154.18	196	100.00
MRPL9	exon3	1	151734852	151734976	ENST00000478926	ENSG00000143436	151734814	151734997	34	76.87	104	100.00
MRPL9	exon4	1	151734589	151734631	ENST00000478926	ENSG00000143436	151734507	151734678	53	108.60	142	100.00
MRPL9	exon6	1	151733927	151734028	ENST00000478926	ENSG00000143436	151733881	151734061	55	118.62	151	100.00
MRPL9	exon7	1	151733350	151733375	ENST00000478926	ENSG00000143436	151733263	151733388	23	79.38	109	100.00
MRPL9	exon1	1	151735803	151735810	ENST00000486707	ENSG00000143436	151735753	151735962	84	172.41	220	100.00
MRPL9	exon2	1	151735431	151735622	ENST00000486707	ENSG00000143436	151735415	151735664	90	154.18	196	100.00
MRPL9	exon3	1	151734852	151734976	ENST00000486707	ENSG00000143436	151734814	151734997	34	76.87	104	100.00
MRPL9	exon4	1	151734581	151734631	ENST00000486707	ENSG00000143436	151734507	151734678	53	108.60	142	100.00
MRPL9	exon6	1	151733951	151734028	ENST00000486707	ENSG00000143436	151733881	151734061	55	118.62	151	100.00
MRPL9	exon1	1	151735466	151735543	ENST00000492684	ENSG00000143436	151735415	151735664	90	154.18	196	100.00
MRPL9	exon2	1	151734852	151734976	ENST00000492684	ENSG00000143436	151734814	151734997	34	76.87	104	100.00
MRPL9	exon3	1	151734581	151734631	ENST00000492684	ENSG00000143436	151734507	151734678	53	108.60	142	100.00
MRPL9	exon5	1	151733983	151734028	ENST00000492684	ENSG00000143436	151733881	151734061	55	118.62	151	100.00
MRPL9	exon1	1	151735803	151735810	ENST00000481777	ENSG00000143436	151735753	151735962	84	172.41	220	100.00
MRPL9	exon2	1	151735466	151735622	ENST00000481777	ENSG00000143436	151735415	151735664	90	154.18	196	100.00
MRPL9	exon3	1	151734852	151734976	ENST00000481777	ENSG00000143436	151734814	151734997	34	76.87	104	100.00
MRPL9	exon4	1	151734581	151734631	ENST00000481777	ENSG00000143436	151734507	151734678	53	108.60	142	100.00
MRPL9	exon1	1	151735803	151735810	ENST00000461182	ENSG00000143436	151735753	151735962	84	172.41	220	100.00
MRPL9	exon2	1	151735466	151735622	ENST00000461182	ENSG00000143436	151735415	151735664	90	154.18	196	100.00
MRPL9	exon3	1	151734794	151734976	ENST00000461182	ENSG00000143436	151734814	151734997	34	76.87	104	100.00
MRPL9	exon1	1	151735803	151735965	ENST00000462783	ENSG00000143436	151735753	151735962	84	172.41	220	100.00
MRPL9	exon2	1	151735093	151735622	ENST00000462783	ENSG00000143436	151735415	151735664	90	154.18	196	100.00
OAZ3	exon1	1	151735445	151735643	ENST00000321531	ENSG00000143450	151735415	151735664	90	154.18	196	100.00
OAZ3	exon2	1	151739639	151739699	ENST00000321531	ENSG00000143450	151739590	151739803	69	276.55	403	100.00
OAZ3	exon3	1	151739701	151739775	ENST00000321531	ENSG00000143450	151739590	151739803	69	276.55	403	100.00
OAZ3	exon4	1	151740534	151740709	ENST00000321531	ENSG00000143450	151740489	151740720	124	258.07	346	100.00
OAZ3	exon5	1	151742648	151742733	ENST00000321531	ENSG00000143450	151742599	151742760	134	240.00	305	100.00
OAZ3	exon6	1	151743553	151743805	ENST00000321531	ENSG00000143450	151743506	151743728	33	122.59	177	100.00
OAZ3	exon1	1	151735956	151736041	ENST00000453029	ENSG00000143450	151735753	151735962	84	172.41	220	100.00
OAZ3	exon2	1	151739639	151739699	ENST00000453029	ENSG00000143450	151739590	151739803	69	276.55	403	100.00
OAZ3	exon3	1	151739701	151739775	ENST00000453029	ENSG00000143450	151739590	151739803	69	276.55	403	100.00
OAZ3	exon4	1	151740534	151740709	ENST00000453029	ENSG00000143450	151740489	151740720	124	258.07	346	100.00
OAZ3	exon5	1	151742648	151742733	ENST00000453029	ENSG00000143450	151742599	151742760	134	240.00	305	100.00
OAZ3	exon6	1	151743553	151743797	ENST00000453029	ENSG00000143450	151743506	151743728	33	122.59	177	100.00
OAZ3	exon1	1	151736054	151739364	ENST00000479764	ENSG00000143450	151739149	151739399	39	186.18	279	100.00
OAZ3	exon2	1	151739639	151739775	ENST00000479764	ENSG00000143450	151739590	151739803	69	276.55	403	100.00
OAZ3	exon3	1	151742648	151742733	ENST00000479764	ENSG00000143450	151742599	151742760	134	240.00	305	100.00
OAZ3	exon4	1	151743553	151743808	ENST00000479764	ENSG00000143450	151743506	151743728	33	122.59	177	100.00
OAZ3	exon1	1	151739131	151739364	ENST00000400999	ENSG00000143450	151739149	151739399	39	186.18	279	100.00
OAZ3	exon2	1	151739639	151739775	ENST00000400999	ENSG00000143450	151739590	151739803	69	276.55	403	100.00
OAZ3	exon3	1	151740534	151740709	ENST00000400999	ENSG00000143450	151740489	151740720	124	258.07	346	100.00
OAZ3	exon4	1	151742648	151742733	ENST00000400999	ENSG00000143450	151742599	151742760	134	240.00	305	100.00
OAZ3	exon5	1	151743553	151743805	ENST00000400999	ENSG00000143450	151743506	151743728	33	122.59	177	100.00
OAZ3	exon1	1	151739166	151739364	ENST00000577465	ENSG00000143450	151739149	151739399	39	186.18	279	100.00
OAZ3	exon2	1	151739639	151739775	ENST00000577465	ENSG00000143450	151739590	151739803	69	276.55	403	100.00
OAZ3	exon3	1	151740436	151740655	ENST00000577465	ENSG00000143450	151740489	151740720	124	258.07	346	100.00
OAZ3	exon1	1	151740645	151740709	ENST00000582415	ENSG00000143450	151740489	151740720	124	258.07	346	100.00
OAZ3	exon2	1	151743553	151743806	ENST00000582415	ENSG00000143450	151743506	151743728	33	122.59	177	100.00
OAZ3	exon1	1	151735445	151735643	ENST00000315067	ENSG00000143450	151735415	151735664	90	154.18	196	100.00
OAZ3	exon2	1	151739639	151739681	ENST00000315067	ENSG00000143450	151739590	151739803	69	276.55	403	100.00
OAZ3	exon3	1	151739683	151739775	ENST00000315067	ENSG00000143450	151739590	151739803	69	276.55	403	100.00
OAZ3	exon4	1	151740534	151740709	ENST00000315067	ENSG00000143450	151740489	151740720	124	258.07	346	100.00
OAZ3	exon5	1	151742648	151742733	ENST00000315067	ENSG00000143450	151742599	151742760	134	240.00	305	100.00
OAZ3	exon6	1	151743553	151743805	ENST00000315067	ENSG00000143450	151743506	151743728	33	122.59	177	100.00
TDRKH	exon2	1	151755375	151755525	ENST00000525790	ENSG00000182134	151755339	151755500	56	82.64	100	100.00
TDRKH	exon3	1	151753957	151754063	ENST00000525790	ENSG00000182134	151753908	151754104	47	75.87	95	100.00
TDRKH	exon4	1	151752527	151752616	ENST00000525790	ENSG00000182134	151752378	151752629	69	157.79	206	100.00
TDRKH	exon5	1	151751579	151751718	ENST00000525790	ENSG00000182134	151751538	151751752	58	77.23	91	100.00
TDRKH	exon6	1	151751161	151751482	ENST00000525790	ENSG00000182134	151751195	151751375	49	82.03	102	100.00
TDRKH	exon7	1	151748915	151749075	ENST00000525790	ENSG00000182134	151748866	151749116	85	160.66	219	100.00
TDRKH	exon8	1	151748572	151748744	ENST00000525790	ENSG00000182134	151748526	151748771	126	188.23	238	100.00
TDRKH	exon9	1	151748296	151748360	ENST00000525790	ENSG00000182134	151748252	151748406	108	159.66	200	100.00
TDRKH	exon10	1	151747868	151748019	ENST00000525790	ENSG00000182134	151747842	151748030	100	146.87	179	100.00
TDRKH	exon11	1	151747541	151747642	ENST00000525790	ENSG00000182134	151747524	151747674	43	62.19	73	100.00
TDRKH	exon12	1	151747186	151747282	ENST00000525790	ENSG00000182134	151747144	151747321	91	166.42	214	100.00
TDRKH	exon13	1	151746889	151746980	ENST00000525790	ENSG00000182134	151746857	151747036	86	123.37	150	100.00
TDRKH	exon14	1	151742583	151743038	ENST00000525790	ENSG00000182134	151742599	151742760	134	240.00	305	100.00
TDRKH	exon2	1	151755375	151755525	ENST00000368827	ENSG00000182134	151755339	151755500	56	82.64	100	100.00
TDRKH	exon3	1	151753957	151754063	ENST00000368827	ENSG00000182134	151753908	151754104	47	75.87	95	100.00
TDRKH	exon4	1	151752427	151752616	ENST00000368827	ENSG00000182134	151752378	151752629	69	157.79	206	100.00
TDRKH	exon5	1	151751579	151751718	ENST00000368827	ENSG00000182134	151751538	151751752	58	77.23	91	100.00
TDRKH	exon6	1	151751161	151751482	ENST00000368827	ENSG00000182134	151751195	151751375	49	82.03	102	100.00
TDRKH	exon7	1	151748915	151749075	ENST00000368827	ENSG00000182134	151748866	151749116	85	160.66	219	100.00
TDRKH	exon8	1	151748572	151748744	ENST00000368827	ENSG00000182134	151748526	151748771	126	188.23	238	100.00
TDRKH	exon9	1	151748296	151748360	ENST00000368827	ENSG00000182134	151748252	151748406	108	159.66	200	100.00
TDRKH	exon10	1	151747868	151748019	ENST00000368827	ENSG00000182134	151747842	151748030	100	146.87	179	100.00
TDRKH	exon11	1	151747541	151747642	ENST00000368827	ENSG00000182134	151747524	151747674	43	62.19	73	100.00
TDRKH	exon12	1	151747186	151747282	ENST00000368827	ENSG00000182134	151747144	151747321	91	166.42	214	100.00
TDRKH	exon13	1	151746889	151746980	ENST00000368827	ENSG00000182134	151746857	151747036	86	123.37	150	100.00
TDRKH	exon2	1	151755375	151755525	ENST00000368825	ENSG00000182134	151755339	151755500	56	82.64	100	100.00
TDRKH	exon3	1	151753957	151754063	ENST00000368825	ENSG00000182134	151753908	151754104	47	75.87	95	100.00
TDRKH	exon4	1	151752527	151752616	ENST00000368825	ENSG00000182134	151752378	151752629	69	157.79	206	100.00
TDRKH	exon5	1	151751579	151751683	ENST00000368825	ENSG00000182134	151751538	151751752	58	77.23	91	100.00
TDRKH	exon6	1	151751161	151751482	ENST00000368825	ENSG00000182134	151751195	151751375	49	82.03	102	100.00
TDRKH	exon7	1	151748915	151749075	ENST00000368825	ENSG00000182134	151748866	151749116	85	160.66	219	100.00
TDRKH	exon8	1	151748572	151748744	ENST00000368825	ENSG00000182134	151748526	151748771	126	188.23	238	100.00
TDRKH	exon9	1	151748296	151748360	ENST00000368825	ENSG00000182134	151748252	151748406	108	159.66	200	100.00
TDRKH	exon10	1	151747868	151748019	ENST00000368825	ENSG00000182134	151747842	151748030	100	146.87	179	100.00
TDRKH	exon11	1	151747541	151747642	ENST00000368825	ENSG00000182134	151747524	151747674	43	62.19	73	100.00
TDRKH	exon12	1	151747186	151747282	ENST00000368825	ENSG00000182134	151747144	151747321	91	166.42	214	100.00
TDRKH	exon13	1	151745955	151746980	ENST00000368825	ENSG00000182134	151746857	151747036	86	123.37	150	100.00
TDRKH	exon2	1	151755375	151755525	ENST00000368824	ENSG00000182134	151755339	151755500	56	82.64	100	100.00
TDRKH	exon3	1	151753957	151754063	ENST00000368824	ENSG00000182134	151753908	151754104	47	75.87	95	100.00
TDRKH	exon4	1	151752427	151752616	ENST00000368824	ENSG00000182134	151752378	151752629	69	157.79	206	100.00
TDRKH	exon5	1	151751579	151751718	ENST00000368824	ENSG00000182134	151751538	151751752	58	77.23	91	100.00
TDRKH	exon6	1	151751161	151751482	ENST00000368824	ENSG00000182134	151751195	151751375	49	82.03	102	100.00
TDRKH	exon7	1	151748915	151749075	ENST00000368824	ENSG00000182134	151748866	151749116	85	160.66	219	100.00
TDRKH	exon8	1	151748572	151748744	ENST00000368824	ENSG00000182134	151748526	151748771	126	188.23	238	100.00
TDRKH	exon9	1	151748296	151748360	ENST00000368824	ENSG00000182134	151748252	151748406	108	159.66	200	100.00
TDRKH	exon10	1	151747868	151748019	ENST00000368824	ENSG00000182134	151747842	151748030	100	146.87	179	100.00
TDRKH	exon11	1	151747541	151747642	ENST00000368824	ENSG00000182134	151747524	151747674	43	62.19	73	100.00
TDRKH	exon12	1	151747186	151747282	ENST00000368824	ENSG00000182134	151747144	151747321	91	166.42	214	100.00
TDRKH	exon13	1	151745960	151746980	ENST00000368824	ENSG00000182134	151746857	151747036	86	123.37	150	100.00
TDRKH	exon2	1	151755375	151755525	ENST00000368823	ENSG00000182134	151755339	151755500	56	82.64	100	100.00
TDRKH	exon3	1	151753957	151754063	ENST00000368823	ENSG00000182134	151753908	151754104	47	75.87	95	100.00
TDRKH	exon4	1	151752427	151752604	ENST00000368823	ENSG00000182134	151752378	151752629	69	157.79	206	100.00
TDRKH	exon5	1	151751579	151751718	ENST00000368823	ENSG00000182134	151751538	151751752	58	77.23	91	100.00
TDRKH	exon6	1	151751161	151751482	ENST00000368823	ENSG00000182134	151751195	151751375	49	82.03	102	100.00
TDRKH	exon7	1	151748915	151749075	ENST00000368823	ENSG00000182134	151748866	151749116	85	160.66	219	100.00
TDRKH	exon8	1	151748572	151748744	ENST00000368823	ENSG00000182134	151748526	151748771	126	188.23	238	100.00
TDRKH	exon9	1	151748296	151748360	ENST00000368823	ENSG00000182134	151748252	151748406	108	159.66	200	100.00
TDRKH	exon10	1	151747868	151748019	ENST00000368823	ENSG00000182134	151747842	151748030	100	146.87	179	100.00
TDRKH	exon11	1	151747541	151747642	ENST00000368823	ENSG00000182134	151747524	151747674	43	62.19	73	100.00
TDRKH	exon12	1	151747186	151747282	ENST00000368823	ENSG00000182134	151747144	151747321	91	166.42	214	100.00
TDRKH	exon13	1	151745968	151746980	ENST00000368823	ENSG00000182134	151746857	151747036	86	123.37	150	100.00
TDRKH	exon2	1	151755375	151755525	ENST00000368822	ENSG00000182134	151755339	151755500	56	82.64	100	100.00
TDRKH	exon3	1	151753957	151754063	ENST00000368822	ENSG00000182134	151753908	151754104	47	75.87	95	100.00
TDRKH	exon4	1	151752427	151752616	ENST00000368822	ENSG00000182134	151752378	151752629	69	157.79	206	100.00
TDRKH	exon5	1	151751579	151751718	ENST00000368822	ENSG00000182134	151751538	151751752	58	77.23	91	100.00
TDRKH	exon6	1	151751161	151751482	ENST00000368822	ENSG00000182134	151751195	151751375	49	82.03	102	100.00
TDRKH	exon7	1	151748915	151749075	ENST00000368822	ENSG00000182134	151748866	151749116	85	160.66	219	100.00
TDRKH	exon8	1	151748572	151748744	ENST00000368822	ENSG00000182134	151748526	151748771	126	188.23	238	100.00
TDRKH	exon9	1	151748296	151748360	ENST00000368822	ENSG00000182134	151748252	151748406	108	159.66	200	100.00
TDRKH	exon10	1	151747868	151748019	ENST00000368822	ENSG00000182134	151747842	151748030	100	146.87	179	100.00
TDRKH	exon11	1	151747541	151747642	ENST00000368822	ENSG00000182134	151747524	151747674	43	62.19	73	100.00
TDRKH	exon12	1	151747186	151747282	ENST00000368822	ENSG00000182134	151747144	151747321	91	166.42	214	100.00
TDRKH	exon13	1	151746889	151746980	ENST00000368822	ENSG00000182134	151746857	151747036	86	123.37	150	100.00
TDRKH	exon2	1	151755375	151755525	ENST00000458431	ENSG00000182134	151755339	151755500	56	82.64	100	100.00
TDRKH	exon3	1	151753957	151754063	ENST00000458431	ENSG00000182134	151753908	151754104	47	75.87	95	100.00
TDRKH	exon4	1	151752427	151752616	ENST00000458431	ENSG00000182134	151752378	151752629	69	157.79	206	100.00
TDRKH	exon5	1	151751579	151751718	ENST00000458431	ENSG00000182134	151751538	151751752	58	77.23	91	100.00
TDRKH	exon6	1	151751161	151751482	ENST00000458431	ENSG00000182134	151751195	151751375	49	82.03	102	100.00
TDRKH	exon7	1	151748915	151749075	ENST00000458431	ENSG00000182134	151748866	151749116	85	160.66	219	100.00
TDRKH	exon8	1	151748572	151748744	ENST00000458431	ENSG00000182134	151748526	151748771	126	188.23	238	100.00
TDRKH	exon9	1	151748296	151748360	ENST00000458431	ENSG00000182134	151748252	151748406	108	159.66	200	100.00
TDRKH	exon10	1	151747868	151748019	ENST00000458431	ENSG00000182134	151747842	151748030	100	146.87	179	100.00
TDRKH	exon11	1	151747541	151747642	ENST00000458431	ENSG00000182134	151747524	151747674	43	62.19	73	100.00
TDRKH	exon12	1	151747186	151747282	ENST00000458431	ENSG00000182134	151747144	151747321	91	166.42	214	100.00
TDRKH	exon13	1	151745974	151746980	ENST00000458431	ENSG00000182134	151746857	151747036	86	123.37	150	100.00
TDRKH	exon2	1	151755375	151755525	ENST00000526413	ENSG00000182134	151755339	151755500	56	82.64	100	100.00
TDRKH	exon3	1	151753957	151754063	ENST00000526413	ENSG00000182134	151753908	151754104	47	75.87	95	100.00
TDRKH	exon4	1	151752527	151752616	ENST00000526413	ENSG00000182134	151752378	151752629	69	157.79	206	100.00
TDRKH	exon5	1	151751579	151751718	ENST00000526413	ENSG00000182134	151751538	151751752	58	77.23	91	100.00
TDRKH	exon6	1	151751161	151751482	ENST00000526413	ENSG00000182134	151751195	151751375	49	82.03	102	100.00
TDRKH	exon7	1	151748915	151749075	ENST00000526413	ENSG00000182134	151748866	151749116	85	160.66	219	100.00
TDRKH	exon8	1	151748572	151748744	ENST00000526413	ENSG00000182134	151748526	151748771	126	188.23	238	100.00
TDRKH	exon9	1	151748296	151748360	ENST00000526413	ENSG00000182134	151748252	151748406	108	159.66	200	100.00
TDRKH	exon10	1	151747868	151748019	ENST00000526413	ENSG00000182134	151747842	151748030	100	146.87	179	100.00
TDRKH	exon11	1	151747541	151747642	ENST00000526413	ENSG00000182134	151747524	151747674	43	62.19	73	100.00
TDRKH	exon12	1	151747186	151747282	ENST00000526413	ENSG00000182134	151747144	151747321	91	166.42	214	100.00
TDRKH	exon13	1	151746889	151746980	ENST00000526413	ENSG00000182134	151746857	151747036	86	123.37	150	100.00
TDRKH	exon1	1	151755375	151755525	ENST00000484421	ENSG00000182134	151755339	151755500	56	82.64	100	100.00
TDRKH	exon2	1	151753957	151754063	ENST00000484421	ENSG00000182134	151753908	151754104	47	75.87	95	100.00
TDRKH	exon3	1	151752527	151752616	ENST00000484421	ENSG00000182134	151752378	151752629	69	157.79	206	100.00
TDRKH	exon4	1	151751579	151751718	ENST00000484421	ENSG00000182134	151751538	151751752	58	77.23	91	100.00
TDRKH	exon5	1	151751109	151751482	ENST00000484421	ENSG00000182134	151751195	151751375	49	82.03	102	100.00
TDRKH	exon2	1	151755375	151755525	ENST00000486986	ENSG00000182134	151755339	151755500	56	82.64	100	100.00
TDRKH	exon3	1	151753957	151754063	ENST00000486986	ENSG00000182134	151753908	151754104	47	75.87	95	100.00
TDRKH	exon4	1	151752219	151752616	ENST00000486986	ENSG00000182134	151752378	151752629	69	157.79	206	100.00
TDRKH	exon2	1	151755375	151755525	ENST00000526378	ENSG00000182134	151755339	151755500	56	82.64	100	100.00
TDRKH	exon3	1	151753957	151754063	ENST00000526378	ENSG00000182134	151753908	151754104	47	75.87	95	100.00
TDRKH	exon4	1	151752455	151752616	ENST00000526378	ENSG00000182134	151752378	151752629	69	157.79	206	100.00
TDRKH	exon1	1	151755375	151755664	ENST00000494725	ENSG00000182134	151755339	151755500	56	82.64	100	100.00
TDRKH	exon2	1	151753957	151754063	ENST00000494725	ENSG00000182134	151753908	151754104	47	75.87	95	100.00
TDRKH	exon3	1	151752466	151752616	ENST00000494725	ENSG00000182134	151752378	151752629	69	157.79	206	100.00
TDRKH	exon2	1	151755375	151755525	ENST00000530202	ENSG00000182134	151755339	151755500	56	82.64	100	100.00
TDRKH	exon4	1	151753957	151754063	ENST00000530202	ENSG00000182134	151753908	151754104	47	75.87	95	100.00
TDRKH	exon5	1	151752563	151752616	ENST00000530202	ENSG00000182134	151752378	151752629	69	157.79	206	100.00
TDRKH	exon2	1	151755256	151755525	ENST00000463553	ENSG00000182134	151755339	151755500	56	82.64	100	100.00
TDRKH	exon2	1	151755375	151755525	ENST00000440583	ENSG00000182134	151755339	151755500	56	82.64	100	100.00
TDRKH	exon3	1	151753957	151754063	ENST00000440583	ENSG00000182134	151753908	151754104	47	75.87	95	100.00
TDRKH	exon4	1	151752527	151752616	ENST00000440583	ENSG00000182134	151752378	151752629	69	157.79	206	100.00
TDRKH	exon5	1	151751579	151751718	ENST00000440583	ENSG00000182134	151751538	151751752	58	77.23	91	100.00
TDRKH	exon6	1	151751161	151751482	ENST00000440583	ENSG00000182134	151751195	151751375	49	82.03	102	100.00
TDRKH	exon7	1	151748915	151749075	ENST00000440583	ENSG00000182134	151748866	151749116	85	160.66	219	100.00
TDRKH	exon8	1	151748572	151748744	ENST00000440583	ENSG00000182134	151748526	151748771	126	188.23	238	100.00
TDRKH	exon9	1	151748296	151748360	ENST00000440583	ENSG00000182134	151748252	151748406	108	159.66	200	100.00
TDRKH	exon10	1	151747868	151748019	ENST00000440583	ENSG00000182134	151747842	151748030	100	146.87	179	100.00
TDRKH	exon11	1	151747541	151747642	ENST00000440583	ENSG00000182134	151747524	151747674	43	62.19	73	100.00
TDRKH	exon12	1	151747186	151747282	ENST00000440583	ENSG00000182134	151747144	151747321	91	166.42	214	100.00
TDRKH	exon13	1	151746889	151746980	ENST00000440583	ENSG00000182134	151746857	151747036	86	123.37	150	100.00
LINGO4	exon2	1	151772740	151775193	ENST00000368820	ENSG00000213171	151773408	151773536	54	133.55	208	100.00
RORC	exon1	1	151798406	151798567	ENST00000356728	ENSG00000143365	151798332	151798497	136	202.31	241	100.00
RORC	exon2	1	151789671	151789756	ENST00000356728	ENSG00000143365	151789618	151789799	107	175.52	240	100.00
RORC	exon3	1	151789140	151789281	ENST00000356728	ENSG00000143365	151789093	151789284	135	213.07	270	100.00
RORC	exon4	1	151787389	151787901	ENST00000356728	ENSG00000143365	151787358	151787681	92	181.28	232	100.00
RORC	exon5	1	151787050	151787171	ENST00000356728	ENSG00000143365	151787004	151787193	117	182.75	224	100.00
RORC	exon6	1	151785964	151786096	ENST00000356728	ENSG00000143365	151785916	151786109	231	297.24	330	100.00
RORC	exon7	1	151785715	151785822	ENST00000356728	ENSG00000143365	151785678	151785841	203	345.74	424	100.00
RORC	exon8	1	151785423	151785533	ENST00000356728	ENSG00000143365	151785375	151785554	173	289.35	347	100.00
RORC	exon9	1	151783801	151783910	ENST00000356728	ENSG00000143365	151783763	151783926	92	135.40	166	100.00
RORC	exon10	1	151778547	151780109	ENST00000356728	ENSG00000143365	151779917	151780123	156	293.17	374	100.00
RORC	exon1	1	151804201	151804348	ENST00000318247	ENSG00000143365	151804130	151804306	90	138.67	172	100.00
RORC	exon2	1	151801905	151801934	ENST00000318247	ENSG00000143365	151801819	151801999	84	154.65	199	100.00
RORC	exon3	1	151789671	151789756	ENST00000318247	ENSG00000143365	151789618	151789799	107	175.52	240	100.00
RORC	exon4	1	151789140	151789281	ENST00000318247	ENSG00000143365	151789093	151789284	135	213.07	270	100.00
RORC	exon5	1	151787389	151787901	ENST00000318247	ENSG00000143365	151787358	151787681	92	181.28	232	100.00
RORC	exon6	1	151787050	151787171	ENST00000318247	ENSG00000143365	151787004	151787193	117	182.75	224	100.00
RORC	exon7	1	151785964	151786096	ENST00000318247	ENSG00000143365	151785916	151786109	231	297.24	330	100.00
RORC	exon8	1	151785715	151785822	ENST00000318247	ENSG00000143365	151785678	151785841	203	345.74	424	100.00
RORC	exon9	1	151785423	151785533	ENST00000318247	ENSG00000143365	151785375	151785554	173	289.35	347	100.00
RORC	exon10	1	151783801	151783910	ENST00000318247	ENSG00000143365	151783763	151783926	92	135.40	166	100.00
RORC	exon11	1	151779433	151780109	ENST00000318247	ENSG00000143365	151779917	151780123	156	293.17	374	100.00
RORC	exon1	1	151783801	151787265	ENST00000480719	ENSG00000143365	151783763	151783926	92	135.40	166	100.00
RORC	exon2	1	151779434	151780109	ENST00000480719	ENSG00000143365	151779917	151780123	156	293.17	374	100.00
RORC	exon1	1	151804201	151804226	ENST00000392697	ENSG00000143365	151804130	151804306	90	138.67	172	100.00
RORC	exon3	1	151801905	151801934	ENST00000392697	ENSG00000143365	151801819	151801999	84	154.65	199	100.00
RORC	exon4	1	151789671	151789756	ENST00000392697	ENSG00000143365	151789618	151789799	107	175.52	240	100.00
RORC	exon5	1	151789140	151789281	ENST00000392697	ENSG00000143365	151789093	151789284	135	213.07	270	100.00
RORC	exon6	1	151787389	151787901	ENST00000392697	ENSG00000143365	151787358	151787681	92	181.28	232	100.00
RORC	exon7	1	151787050	151787171	ENST00000392697	ENSG00000143365	151787004	151787193	117	182.75	224	100.00
RORC	exon8	1	151785964	151786096	ENST00000392697	ENSG00000143365	151785916	151786109	231	297.24	330	100.00
RORC	exon9	1	151785715	151785822	ENST00000392697	ENSG00000143365	151785678	151785841	203	345.74	424	100.00
RORC	exon10	1	151785423	151785533	ENST00000392697	ENSG00000143365	151785375	151785554	173	289.35	347	100.00
RORC	exon11	1	151783801	151783910	ENST00000392697	ENSG00000143365	151783763	151783926	92	135.40	166	100.00
RORC	exon12	1	151779370	151780109	ENST00000392697	ENSG00000143365	151779917	151780123	156	293.17	374	100.00
C2CD4D	exon2	1	151810295	151811696	ENST00000454109	ENSG00000225556	151810353	151810657	44	158.67	228	100.00
THEM5	exon1	1	151825919	151826173	ENST00000368817	ENSG00000196407	151825870	151826076	83	133.81	172	100.00
THEM5	exon2	1	151824734	151824935	ENST00000368817	ENSG00000196407	151824737	151824973	63	116.12	148	100.00
THEM5	exon3	1	151823529	151823667	ENST00000368817	ENSG00000196407	151823480	151823706	125	265.77	375	100.00
THEM5	exon4	1	151820658	151820768	ENST00000368817	ENSG00000196407	151820622	151820801	125	184.19	224	100.00
THEM5	exon5	1	151820214	151820338	ENST00000368817	ENSG00000196407	151820173	151820375	48	128.64	176	100.00
THEM5	exon6	1	151818220	151819890	ENST00000368817	ENSG00000196407	151819772	151819941	157	327.99	412	100.00
THEM5	exon1	1	151824734	151824898	ENST00000453881	ENSG00000196407	151824737	151824973	63	116.12	148	100.00
THEM5	exon2	1	151823529	151823667	ENST00000453881	ENSG00000196407	151823480	151823706	125	265.77	375	100.00
THEM5	exon3	1	151820658	151820768	ENST00000453881	ENSG00000196407	151820622	151820801	125	184.19	224	100.00
THEM5	exon4	1	151820246	151820338	ENST00000453881	ENSG00000196407	151820173	151820375	48	128.64	176	100.00
THEM5	exon5	1	151819577	151819870	ENST00000453881	ENSG00000196407	151819772	151819941	157	327.99	412	100.00
THEM4	exon1	1	151881836	151882284	ENST00000368814	ENSG00000159445	151881789	151881968	10	19.69	29	100.00
THEM4	exon2	1	151867484	151867670	ENST00000368814	ENSG00000159445	151867464	151867675	74	146.18	198	100.00
THEM4	exon3	1	151861690	151861849	ENST00000368814	ENSG00000159445	151861674	151861886	58	89.32	112	100.00
THEM4	exon4	1	151860749	151860859	ENST00000368814	ENSG00000159445	151860713	151860889	89	160.22	207	100.00
THEM4	exon5	1	151849477	151849601	ENST00000368814	ENSG00000159445	151849436	151849627	24	58.43	75	100.00
THEM4	exon6	1	151846060	151847404	ENST00000368814	ENSG00000159445	151847309	151847464	57	100.75	130	100.00
THEM4	exon1	1	151881836	151881978	ENST00000471464	ENSG00000159445	151881789	151881968	10	19.69	29	100.00
THEM4	exon2	1	151867484	151867670	ENST00000471464	ENSG00000159445	151867464	151867675	74	146.18	198	100.00
THEM4	exon3	1	151862459	151862690	ENST00000471464	ENSG00000159445	151862666	151862754	146	159.56	172	100.00
THEM4	exon4	1	151861690	151861849	ENST00000471464	ENSG00000159445	151861674	151861886	58	89.32	112	100.00
THEM4	exon5	1	151860749	151860859	ENST00000471464	ENSG00000159445	151860713	151860889	89	160.22	207	100.00
THEM4	exon6	1	151849477	151849601	ENST00000471464	ENSG00000159445	151849436	151849627	24	58.43	75	100.00
THEM4	exon7	1	151846531	151847404	ENST00000471464	ENSG00000159445	151847309	151847464	57	100.75	130	100.00
THEM4	exon1	1	151862459	151863916	ENST00000483207	ENSG00000159445	151862666	151862754	146	159.56	172	100.00
THEM4	exon2	1	151861690	151861849	ENST00000483207	ENSG00000159445	151861674	151861886	58	89.32	112	100.00
THEM4	exon3	1	151860749	151860859	ENST00000483207	ENSG00000159445	151860713	151860889	89	160.22	207	100.00
THEM4	exon4	1	151849477	151849601	ENST00000483207	ENSG00000159445	151849436	151849627	24	58.43	75	100.00
THEM4	exon5	1	151846853	151847404	ENST00000483207	ENSG00000159445	151847309	151847464	57	100.75	130	100.00
THEM4	exon1	1	151861690	151862226	ENST00000477437	ENSG00000159445	151861674	151861886	58	89.32	112	100.00
THEM4	exon2	1	151860749	151860859	ENST00000477437	ENSG00000159445	151860713	151860889	89	160.22	207	100.00
THEM4	exon3	1	151849563	151849601	ENST00000477437	ENSG00000159445	151849436	151849627	24	58.43	75	100.00
THEM4	exon1	1	151881836	151882113	ENST00000489410	ENSG00000159445	151881789	151881968	10	19.69	29	100.00
THEM4	exon2	1	151867306	151867670	ENST00000489410	ENSG00000159445	151867464	151867675	74	146.18	198	100.00
S100A10	exon2	1	151958575	151958727	ENST00000368811	ENSG00000197747	151958545	151958731	56	92.55	113	100.00
S100A10	exon3	1	151955391	151955800	ENST00000368811	ENSG00000197747	151955599	151955810	28	98.55	142	100.00
S100A10	exon2	1	151958575	151958727	ENST00000368809	ENSG00000197747	151958545	151958731	56	92.55	113	100.00
S100A10	exon3	1	151955394	151955800	ENST00000368809	ENSG00000197747	151955599	151955810	28	98.55	142	100.00
S100A10	exon2	1	151958575	151958727	ENST00000478574	ENSG00000197747	151958545	151958731	56	92.55	113	100.00
S100A10	exon4	1	151955708	151955800	ENST00000478574	ENSG00000197747	151955599	151955810	28	98.55	142	100.00
S100A10	exon2	1	151958575	151958727	ENST00000478348	ENSG00000197747	151958545	151958731	56	92.55	113	100.00
S100A11	exon1	1	152009389	152009511	ENST00000271638	ENSG00000163191	152009365	152009473	123	172.49	201	100.00
S100A11	exon2	1	152006124	152006276	ENST00000271638	ENSG00000163191	152006114	152006286	38	85.70	112	100.00
S100A11	exon3	1	152004982	152005299	ENST00000271638	ENSG00000163191	152005132	152005337	34	113.49	157	100.00
S100A11	exon2	1	152006124	152006276	ENST00000478109	ENSG00000163191	152006114	152006286	38	85.70	112	100.00
S100A11	exon3	1	152004982	152005299	ENST00000478109	ENSG00000163191	152005132	152005337	34	113.49	157	100.00
TCHHL1	exon2	1	152060482	152060639	ENST00000368806	ENSG00000182898	152060446	152060632	44	70.02	85	100.00
TCHHL1	exon3	1	152056620	152060019	ENST00000368806	ENSG00000182898	152057452	152057746	93	171.29	218	100.00
TCHH	exon1	1	152086419	152086556	ENST00000368804	ENSG00000159450	152086393	152086567	33	65.60	87	100.00
TCHH	exon2	1	152078793	152085554	ENST00000368804	ENSG00000159450	152079860	152080110	48	123.38	181	100.00
RPTN	exon2	1	152130228	152130385	ENST00000316073	ENSG00000215853	152130201	152130401	125	203.18	248	100.00
RPTN	exon3	1	152126071	152129436	ENST00000316073	ENSG00000215853	152127222	152127446	229	338.72	422	100.00
HRNR	exon2	1	152195592	152195754	ENST00000368801	ENSG00000197915	152195546	152195735	56	102.21	141	100.00
HRNR	exon3	1	152184558	152193966	ENST00000368801	ENSG00000197915	152185526	152185619	9	30.24	48	100.00
FLG	exon2	1	152287795	152287953	ENST00000368799	ENSG00000143631	152287766	152287958	10	29.94	43	100.00
FLG	exon3	1	152274651	152287223	ENST00000368799	ENSG00000143631	152275146	152275359	30	72.49	101	100.00
FLG2	exon2	1	152331223	152331382	ENST00000388718	ENSG00000143520	152331177	152331394	49	108.62	158	100.00
FLG2	exon3	1	152321213	152330123	ENST00000388718	ENSG00000143520	152323088	152323449	70	247.62	375	100.00
CRNN	exon2	1	152384572	152384722	ENST00000271835	ENSG00000143536	152384536	152384721	74	123.19	154	100.00
CRNN	exon3	1	152381719	152383419	ENST00000271835	ENSG00000143536	152382054	152382287	129	257.29	339	100.00
LCE5A	exon2	1	152483990	152484653	ENST00000334269	ENSG00000186207	152484010	152484167	137	183.43	219	100.00
CRCT1	exon2	1	152487838	152488486	ENST00000368790	ENSG00000169509	152487813	152487910	11	18.37	22	100.00
LCE3E	exon2	1	152538130	152538705	ENST00000368789	ENSG00000185966	152538419	152538694	64	146.69	181	100.00
LCE3D	exon2	1	152551857	152552433	ENST00000368787	ENSG00000163202	152552083	152552288	62	212.53	319	100.00
LCE3C	exon1	1	152573138	152573562	ENST00000333881	ENSG00000244057	152573167	152573464	3	11.10	18	100.00
LCE3B	exon1	1	152586287	152586574	ENST00000335633	ENSG00000187238	152586324	152586586	5	11.76	17	100.00
LCE3A	exon1	1	152595310	152595579	ENST00000335674	ENSG00000185962	152595269	152595347	18	58.35	96	100.00
LCE2D	exon2	1	152636561	152637135	ENST00000368784	ENSG00000187223	152636575	152636894	48	174.55	287	100.00
LCE2B	exon2	1	152659300	152659877	ENST00000368780	ENSG00000159455	152659399	152659519	151	216.02	243	100.00
LCE2B	exon2	1	152659300	152659872	ENST00000417924	ENSG00000159455	152659399	152659519	151	216.02	243	100.00
LCE2C	exon2	1	152648471	152649050	ENST00000368783	ENSG00000187180	152648461	152648648	74	226.60	298	100.00
LCE2A	exon2	1	152671358	152671918	ENST00000368779	ENSG00000187173	152671337	152671414	54	95.69	147	100.00
LCE4A	exon2	1	152681531	152681967	ENST00000368777	ENSG00000187170	152681511	152681879	33	112.67	170	100.00
LCE4A	exon1	1	152681523	152681910	ENST00000335535	ENSG00000187170	152681511	152681879	33	112.67	170	100.00
C1orf68	exon2	1	152691977	152692946	ENST00000362017	ENSG00000198854	152691952	152692054	62	135.47	197	100.00
C1orf68	exon1	1	152691998	152692905	ENST00000368775	ENSG00000198854	152691952	152692054	62	135.47	197	100.00
KPRP	exon2	1	152732037	152734529	ENST00000368773	ENSG00000203786	152732047	152732336	98	313.36	447	100.00
LCE1F	exon1	1	152748848	152749445	ENST00000334371	ENSG00000240386	152748797	152748881	84	138.55	196	100.00
LCE1E	exon2	1	152759754	152760178	ENST00000368771	ENSG00000186226	152759800	152759901	183	248.63	279	100.00
LCE1E	exon2	1	152759754	152760902	ENST00000368770	ENSG00000186226	152759800	152759901	183	248.63	279	100.00
LCE1D	exon2	1	152770249	152770657	ENST00000326233	ENSG00000172155	152770280	152770399	0	4.55	7	98.32
LCE1C	exon2	1	152777311	152777974	ENST00000368768	ENSG00000197084	152777557	152777665	91	117.98	147	100.00
LCE1B	exon1	1	152784447	152785585	ENST00000360090	ENSG00000196734	152784938	152785314	70	187.62	305	100.00
LCE1A	exon2	1	152799927	152800665	ENST00000368766	ENSG00000186844	152799962	152800074	147	206.66	232	100.00
LCE1A	exon1	1	152799949	152800573	ENST00000335123	ENSG00000186844	152799962	152800074	147	206.66	232	100.00
LCE6A	exon2	1	152815976	152816459	ENST00000431011	ENSG00000235942	152815990	152816261	87	205.41	259	100.00
SMCP	exon2	1	152856879	152857523	ENST00000368765	ENSG00000163206	152856873	152856972	101	218.48	332	100.00
IVL	exon2	1	152882255	152884362	ENST00000368764	ENSG00000163207	152882297	152882527	107	198.55	249	100.00
IVL	exon2	1	152882255	152882403	ENST00000392667	ENSG00000163207	152882297	152882527	107	198.55	249	100.00
IVL	exon3	1	152882538	152884360	ENST00000392667	ENSG00000163207	152882614	152882797	155	202.78	236	100.00
SPRR4	exon2	1	152944347	152945050	ENST00000328051	ENSG00000184148	152944316	152944596	60	217.35	328	100.00
SPRR1A	exon1	1	152957707	152957976	ENST00000368762	ENSG00000169474	152957690	152957832	56	223.65	339	100.00
SPRR1A	exon2	1	152957688	152958289	ENST00000307122	ENSG00000169474	152957690	152957832	56	223.65	339	100.00
SPRR3	exon3	1	152975478	152975972	ENST00000443178	ENSG00000163209	152975449	152975689	93	324.31	590	100.00
SPRR3	exon2	1	152975478	152976332	ENST00000295367	ENSG00000163209	152975449	152975689	93	324.31	590	100.00
SPRR3	exon3	1	152975478	152976331	ENST00000331860	ENSG00000163209	152975449	152975689	93	324.31	590	100.00
SPRR3	exon1	1	152975497	152975772	ENST00000542696	ENSG00000163209	152975449	152975689	93	324.31	590	100.00
SPRR3	exon2	1	152975797	152976006	ENST00000542696	ENSG00000163209	152975753	152975856	681	807.24	885	100.00
SPRR1B	exon2	1	153004803	153005376	ENST00000307098	ENSG00000169469	153004811	153005058	175	309.47	367	100.00
SPRR1B	exon1	1	153004822	153004977	ENST00000392661	ENSG00000169469	153004811	153005058	175	309.47	367	100.00
SPRR1B	exon2	1	153005026	153005091	ENST00000392661	ENSG00000169469	153004811	153005058	175	309.47	367	100.00
SPRR2D	exon2	1	153012201	153012841	ENST00000360379	ENSG00000163216	153012553	153012704	462	660.85	783	100.00
SPRR2D	exon2	1	153012220	153012841	ENST00000368758	ENSG00000163216	153012553	153012704	462	660.85	783	100.00
SPRR2D	exon2	1	153012304	153012841	ENST00000368757	ENSG00000163216	153012553	153012704	462	660.85	783	100.00
SPRR2D	exon3	1	153012324	153012841	ENST00000368756	ENSG00000163216	153012553	153012704	462	660.85	783	100.00
SPRR2A	exon2	1	153028589	153029230	ENST00000392653	ENSG00000241794	153028947	153029091	291	449.51	546	100.00
SPRR2B	exon2	1	153042704	153043334	ENST00000368755	ENSG00000196805	153043050	153043197	419	595.20	711	100.00
SPRR2B	exon2	1	153042717	153043334	ENST00000341611	ENSG00000196805	153043050	153043197	419	595.20	711	100.00
SPRR2B	exon2	1	153043036	153043334	ENST00000368752	ENSG00000196805	153043050	153043197	419	595.20	711	100.00
SPRR2E	exon2	1	153065611	153066246	ENST00000368751	ENSG00000203785	153065983	153066081	459	581.30	641	100.00
SPRR2E	exon2	1	153065611	153066246	ENST00000368750	ENSG00000203785	153065983	153066081	459	581.30	641	100.00
SPRR2F	exon2	1	153084590	153085228	ENST00000468739	ENSG00000244094	153084950	153085091	472	654.60	774	100.00
SPRR2G	exon2	1	153122058	153122607	ENST00000368748	ENSG00000159516	153122328	153122499	196	380.69	481	100.00
LELP1	exon2	1	153177163	153177596	ENST00000368747	ENSG00000203784	153177157	153177432	86	224.79	296	100.00
LOR	exon2	1	153233403	153234598	ENST00000368742	ENSG00000203782	153233377	153233551	23	51.21	65	100.00
PGLYRP3	exon1	1	153283087	153283194	ENST00000290722	ENSG00000159527	153283028	153283190	78	210.80	280	100.00
PGLYRP3	exon2	1	153279542	153279743	ENST00000290722	ENSG00000159527	153279496	153279748	176	283.98	342	100.00
PGLYRP3	exon3	1	153277423	153277541	ENST00000290722	ENSG00000159527	153277397	153277555	159	268.25	339	100.00
PGLYRP3	exon4	1	153276333	153276485	ENST00000290722	ENSG00000159527	153276283	153276513	53	201.10	306	100.00
PGLYRP3	exon5	1	153274885	153275083	ENST00000290722	ENSG00000159527	153274848	153275117	68	225.68	309	100.00
PGLYRP3	exon6	1	153271589	153271707	ENST00000290722	ENSG00000159527	153271542	153271731	100	208.85	261	100.00
PGLYRP3	exon7	1	153270338	153270610	ENST00000290722	ENSG00000159527	153270382	153270603	165	285.21	365	100.00
PGLYRP4	exon2	1	153320360	153320454	ENST00000368739	ENSG00000163218	153320289	153320464	69	160.76	205	100.00
PGLYRP4	exon3	1	153318578	153318667	ENST00000368739	ENSG00000163218	153318537	153318702	87	141.66	172	100.00
PGLYRP4	exon4	1	153317645	153317846	ENST00000368739	ENSG00000163218	153317599	153317808	144	252.49	324	100.00
PGLYRP4	exon5	1	153315566	153315684	ENST00000368739	ENSG00000163218	153315520	153315713	119	272.47	360	100.00
PGLYRP4	exon6	1	153314103	153314255	ENST00000368739	ENSG00000163218	153314057	153314286	130	264.91	362	100.00
PGLYRP4	exon7	1	153312857	153313055	ENST00000368739	ENSG00000163218	153312820	153313081	149	251.82	306	100.00
PGLYRP4	exon8	1	153309657	153309775	ENST00000368739	ENSG00000163218	153309611	153309800	124	222.26	278	100.00
PGLYRP4	exon9	1	153302596	153303421	ENST00000368739	ENSG00000163218	153303192	153303458	105	244.35	306	100.00
PGLYRP4	exon2	1	153320360	153320454	ENST00000359650	ENSG00000163218	153320289	153320464	69	160.76	205	100.00
PGLYRP4	exon3	1	153318578	153318667	ENST00000359650	ENSG00000163218	153318537	153318702	87	141.66	172	100.00
PGLYRP4	exon4	1	153317645	153317858	ENST00000359650	ENSG00000163218	153317599	153317808	144	252.49	324	100.00
PGLYRP4	exon5	1	153315566	153315684	ENST00000359650	ENSG00000163218	153315520	153315713	119	272.47	360	100.00
PGLYRP4	exon6	1	153314103	153314255	ENST00000359650	ENSG00000163218	153314057	153314286	130	264.91	362	100.00
PGLYRP4	exon7	1	153312857	153313055	ENST00000359650	ENSG00000163218	153312820	153313081	149	251.82	306	100.00
PGLYRP4	exon8	1	153309657	153309775	ENST00000359650	ENSG00000163218	153309611	153309800	124	222.26	278	100.00
PGLYRP4	exon9	1	153302596	153303421	ENST00000359650	ENSG00000163218	153303192	153303458	105	244.35	306	100.00
PGLYRP4	exon1	1	153320360	153320454	ENST00000490266	ENSG00000163218	153320289	153320464	69	160.76	205	100.00
PGLYRP4	exon2	1	153318578	153318667	ENST00000490266	ENSG00000163218	153318537	153318702	87	141.66	172	100.00
PGLYRP4	exon3	1	153317501	153317846	ENST00000490266	ENSG00000163218	153317599	153317808	144	252.49	324	100.00
S100A9	exon2	1	153330745	153330909	ENST00000368738	ENSG00000163220	153330741	153330939	109	188.13	237	100.00
S100A9	exon3	1	153333120	153333503	ENST00000368738	ENSG00000163220	153333164	153333344	210	329.18	403	100.00
S100A12	exon2	1	153346931	153347088	ENST00000368737	ENSG00000163221	153346903	153347104	125	170.76	202	100.00
S100A12	exon3	1	153346184	153346443	ENST00000368737	ENSG00000163221	153346263	153346469	60	122.28	159	100.00
S100A8	exon2	1	153362871	153363033	ENST00000368733	ENSG00000143546	153362854	153363025	125	176.69	209	100.00
S100A8	exon3	1	153362508	153362719	ENST00000368733	ENSG00000143546	153362528	153362698	22	37.89	50	100.00
S100A8	exon2	1	153362871	153363033	ENST00000368732	ENSG00000143546	153362854	153363025	125	176.69	209	100.00
S100A8	exon3	1	153362508	153362719	ENST00000368732	ENSG00000143546	153362528	153362698	22	37.89	50	100.00
S100A8	exon1	1	153362871	153363547	ENST00000477801	ENSG00000143546	153362854	153363025	125	176.69	209	100.00
S100A8	exon2	1	153362680	153362719	ENST00000477801	ENSG00000143546	153362528	153362698	22	37.89	50	100.00
S100A7A	exon2	1	153390542	153390699	ENST00000368729	ENSG00000184330	153390511	153390668	139	285.26	350	100.00
S100A7A	exon3	1	153391621	153395701	ENST00000368729	ENSG00000184330	153391611	153391805	57	117.71	162	100.00
S100A7A	exon2	1	153390542	153390699	ENST00000368728	ENSG00000184330	153390511	153390668	139	285.26	350	100.00
S100A7A	exon3	1	153391621	153395701	ENST00000368728	ENSG00000184330	153391611	153391805	57	117.71	162	100.00
S100A7A	exon1	1	153390420	153390699	ENST00000329256	ENSG00000184330	153390511	153390668	139	285.26	350	100.00
S100A7A	exon2	1	153391621	153391831	ENST00000329256	ENSG00000184330	153391611	153391805	57	117.71	162	100.00
S100A7L2	exon1	1	153412410	153412503	ENST00000368725	ENSG00000197364	153412337	153412502	187	314.48	393	100.00
S100A7L2	exon2	1	153410665	153410822	ENST00000368725	ENSG00000197364	153410616	153410688	46	89.03	135	100.00
S100A7L2	exon3	1	153409471	153409698	ENST00000368725	ENSG00000197364	153409499	153409724	41	90.84	126	100.00
S100A7L2	exon2	1	153410665	153410822	ENST00000368724	ENSG00000197364	153410616	153410688	46	89.03	135	100.00
S100A7L2	exon3	1	153409471	153409698	ENST00000368724	ENSG00000197364	153409499	153409724	41	90.84	126	100.00
S100A7L2	exon1	1	153412410	153412503	ENST00000453814	ENSG00000197364	153412337	153412502	187	314.48	393	100.00
S100A7L2	exon2	1	153410665	153410822	ENST00000453814	ENSG00000197364	153410616	153410688	46	89.03	135	100.00
S100A7L2	exon3	1	153409471	153409698	ENST00000453814	ENSG00000197364	153409499	153409724	41	90.84	126	100.00
S100A7	exon2	1	153431349	153431506	ENST00000368723	ENSG00000143556	153431300	153431514	116	228.45	313	100.00
S100A7	exon3	1	153430220	153430446	ENST00000368723	ENSG00000143556	153430231	153430478	43	103.33	139	100.00
S100A7	exon2	1	153431349	153431506	ENST00000368722	ENSG00000143556	153431300	153431514	116	228.45	313	100.00
S100A7	exon3	1	153430220	153430446	ENST00000368722	ENSG00000143556	153430231	153430478	43	103.33	139	100.00
S100A6	exon2	1	153507678	153507851	ENST00000496817	ENSG00000197956	153507642	153507825	177	273.43	333	100.00
S100A6	exon3	1	153507075	153507306	ENST00000496817	ENSG00000197956	153507156	153507333	24	56.68	76	100.00
S100A6	exon2	1	153507678	153507836	ENST00000368719	ENSG00000197956	153507642	153507825	177	273.43	333	100.00
S100A6	exon3	1	153507075	153507306	ENST00000368719	ENSG00000197956	153507156	153507333	24	56.68	76	100.00
S100A6	exon3	1	153507678	153507835	ENST00000368720	ENSG00000197956	153507642	153507825	177	273.43	333	100.00
S100A6	exon4	1	153507075	153507306	ENST00000368720	ENSG00000197956	153507156	153507333	24	56.68	76	100.00
S100A6	exon2	1	153507678	153507835	ENST00000462776	ENSG00000197956	153507642	153507825	177	273.43	333	100.00
S100A6	exon3	1	153507190	153507306	ENST00000462776	ENSG00000197956	153507156	153507333	24	56.68	76	100.00
S100A6	exon2	1	153507569	153507835	ENST00000462951	ENSG00000197956	153507642	153507825	177	273.43	333	100.00
S100A5	exon2	1	153513861	153513947	ENST00000368718	ENSG00000196420	153513782	153513942	170	256.11	306	100.00
S100A5	exon3	1	153512530	153512681	ENST00000368718	ENSG00000196420	153512484	153512697	108	222.99	278	100.00
S100A5	exon4	1	153509623	153509912	ENST00000368718	ENSG00000196420	153509756	153509932	109	192.32	237	100.00
S100A5	exon2	1	153512530	153512681	ENST00000368717	ENSG00000196420	153512484	153512697	108	222.99	278	100.00
S100A5	exon3	1	153509633	153509912	ENST00000368717	ENSG00000196420	153509756	153509932	109	192.32	237	100.00
S100A5	exon2	1	153513861	153513947	ENST00000359215	ENSG00000196420	153513782	153513942	170	256.11	306	100.00
S100A5	exon3	1	153512530	153512681	ENST00000359215	ENSG00000196420	153512484	153512697	108	222.99	278	100.00
S100A5	exon4	1	153509623	153509912	ENST00000359215	ENSG00000196420	153509756	153509932	109	192.32	237	100.00
S100A4	exon2	1	153517130	153517285	ENST00000368715	ENSG00000196154	153517080	153517303	109	199.88	253	100.00
S100A4	exon3	1	153516089	153516399	ENST00000368715	ENSG00000196154	153516207	153516434	45	123.79	180	100.00
S100A4	exon1	1	153517130	153517573	ENST00000481009	ENSG00000196154	153517080	153517303	109	199.88	253	100.00
S100A4	exon2	1	153516089	153516399	ENST00000481009	ENSG00000196154	153516207	153516434	45	123.79	180	100.00
S100A4	exon3	1	153517130	153517285	ENST00000354332	ENSG00000196154	153517080	153517303	109	199.88	253	100.00
S100A4	exon4	1	153516089	153516399	ENST00000354332	ENSG00000196154	153516207	153516434	45	123.79	180	100.00
S100A4	exon2	1	153517130	153517285	ENST00000468373	ENSG00000196154	153517080	153517303	109	199.88	253	100.00
S100A4	exon3	1	153516089	153516415	ENST00000468373	ENSG00000196154	153516207	153516434	45	123.79	180	100.00
S100A4	exon2	1	153517130	153517285	ENST00000368716	ENSG00000196154	153517080	153517303	109	199.88	253	100.00
S100A4	exon3	1	153516089	153516399	ENST00000368716	ENSG00000196154	153516207	153516434	45	123.79	180	100.00
S100A4	exon2	1	153517130	153517285	ENST00000368714	ENSG00000196154	153517080	153517303	109	199.88	253	100.00
S100A4	exon3	1	153516097	153516399	ENST00000368714	ENSG00000196154	153516207	153516434	45	123.79	180	100.00
S100A3	exon2	1	153520821	153520966	ENST00000368713	ENSG00000188015	153520774	153520985	103	162.44	204	100.00
S100A3	exon3	1	153519805	153520322	ENST00000368713	ENSG00000188015	153520107	153520341	158	373.75	487	100.00
S100A3	exon2	1	153520821	153520966	ENST00000368712	ENSG00000188015	153520774	153520985	103	162.44	204	100.00
S100A3	exon3	1	153519989	153520322	ENST00000368712	ENSG00000188015	153520107	153520341	158	373.75	487	100.00
S100A2	exon2	1	153536210	153536363	ENST00000368708	ENSG00000196754	153536164	153536388	122	225.12	285	100.00
S100A2	exon3	1	153533584	153534067	ENST00000368708	ENSG00000196754	153533884	153534086	127	201.96	257	100.00
S100A2	exon1	1	153536210	153537345	ENST00000487430	ENSG00000196754	153536164	153536388	122	225.12	285	100.00
S100A2	exon2	1	153533816	153534067	ENST00000487430	ENSG00000196754	153533884	153534086	127	201.96	257	100.00
S100A2	exon2	1	153536210	153536329	ENST00000497140	ENSG00000196754	153536164	153536388	122	225.12	285	100.00
S100A2	exon3	1	153533816	153534067	ENST00000497140	ENSG00000196754	153533884	153534086	127	201.96	257	100.00
S100A2	exon2	1	153536210	153536363	ENST00000368710	ENSG00000196754	153536164	153536388	122	225.12	285	100.00
S100A2	exon3	1	153533816	153534067	ENST00000368710	ENSG00000196754	153533884	153534086	127	201.96	257	100.00
S100A2	exon2	1	153536210	153536363	ENST00000368709	ENSG00000196754	153536164	153536388	122	225.12	285	100.00
S100A2	exon3	1	153533819	153534067	ENST00000368709	ENSG00000196754	153533884	153534086	127	201.96	257	100.00
S100A2	exon2	1	153536210	153536363	ENST00000368707	ENSG00000196754	153536164	153536388	122	225.12	285	100.00
S100A2	exon4	1	153533825	153534067	ENST00000368707	ENSG00000196754	153533884	153534086	127	201.96	257	100.00
GOLPH3L	exon2	1	150667132	150667326	ENST00000271732	ENSG00000143457	150667084	150667295	24	54.45	67	100.00
GOLPH3L	exon3	1	150636108	150636239	ENST00000271732	ENSG00000143457	150636070	150636250	54	94.08	117	100.00
GOLPH3L	exon4	1	150634290	150634404	ENST00000271732	ENSG00000143457	150634244	150634430	34	69.58	95	100.00
GOLPH3L	exon5	1	150618701	150621224	ENST00000271732	ENSG00000143457	150620761	150621060	23	128.70	181	100.00
GOLPH3L	exon2	1	150667132	150667326	ENST00000427665	ENSG00000143457	150667084	150667295	24	54.45	67	100.00
GOLPH3L	exon4	1	150636108	150636239	ENST00000427665	ENSG00000143457	150636070	150636250	54	94.08	117	100.00
GOLPH3L	exon5	1	150634290	150634404	ENST00000427665	ENSG00000143457	150634244	150634430	34	69.58	95	100.00
GOLPH3L	exon6	1	150620913	150621224	ENST00000427665	ENSG00000143457	150620761	150621060	23	128.70	181	100.00
GOLPH3L	exon2	1	150666988	150667326	ENST00000479757	ENSG00000143457	150667084	150667295	24	54.45	67	100.00
GOLPH3L	exon2	1	150667132	150667326	ENST00000540514	ENSG00000143457	150667084	150667295	24	54.45	67	100.00
GOLPH3L	exon3	1	150634290	150634404	ENST00000540514	ENSG00000143457	150634244	150634430	34	69.58	95	100.00
GOLPH3L	exon4	1	150620687	150621224	ENST00000540514	ENSG00000143457	150620761	150621060	23	128.70	181	100.00
HORMAD1	exon2	1	150691949	150692014	ENST00000368995	ENSG00000143452	150691865	150692050	29	58.41	73	100.00
HORMAD1	exon3	1	150689614	150689758	ENST00000368995	ENSG00000143452	150689568	150689785	15	44.68	71	100.00
HORMAD1	exon4	1	150686561	150686597	ENST00000368995	ENSG00000143452	150686483	150686651	16	32.51	44	100.00
HORMAD1	exon5	1	150684309	150684329	ENST00000368995	ENSG00000143452	150684222	150684378	28	45.18	60	100.00
HORMAD1	exon6	1	150681370	150681437	ENST00000368995	ENSG00000143452	150681305	150681470	41	65.36	84	100.00
HORMAD1	exon7	1	150680732	150680883	ENST00000368995	ENSG00000143452	150680704	150680899	43	114.31	155	100.00
HORMAD1	exon8	1	150679029	150679285	ENST00000368995	ENSG00000143452	150679000	150679269	27	52.90	77	100.00
HORMAD1	exon9	1	150676753	150676819	ENST00000368995	ENSG00000143452	150676730	150676858	11	14.87	20	100.00
HORMAD1	exon10	1	150676594	150676670	ENST00000368995	ENSG00000143452	150676542	150676680	9	12.82	16	100.00
HORMAD1	exon11	1	150675786	150675869	ENST00000368995	ENSG00000143452	150675737	150675897	12	18.02	25	100.00
HORMAD1	exon12	1	150672588	150672659	ENST00000368995	ENSG00000143452	150672525	150672666	33	45.67	56	100.00
HORMAD1	exon13	1	150670536	150671210	ENST00000368995	ENSG00000143452	150671089	150671244	27	70.24	96	100.00
HORMAD1	exon2	1	150691949	150692014	ENST00000322343	ENSG00000143452	150691865	150692050	29	58.41	73	100.00
HORMAD1	exon3	1	150689614	150689758	ENST00000322343	ENSG00000143452	150689568	150689785	15	44.68	71	100.00
HORMAD1	exon4	1	150687091	150687154	ENST00000322343	ENSG00000143452	150687057	150687196	3	10.09	14	100.00
HORMAD1	exon5	1	150686561	150686597	ENST00000322343	ENSG00000143452	150686483	150686651	16	32.51	44	100.00
HORMAD1	exon6	1	150684021	150684047	ENST00000322343	ENSG00000143452	150683957	150684117	27	48.09	59	100.00
HORMAD1	exon7	1	150681370	150681437	ENST00000322343	ENSG00000143452	150681305	150681470	41	65.36	84	100.00
HORMAD1	exon8	1	150680732	150680883	ENST00000322343	ENSG00000143452	150680704	150680899	43	114.31	155	100.00
HORMAD1	exon9	1	150679029	150679285	ENST00000322343	ENSG00000143452	150679000	150679269	27	52.90	77	100.00
HORMAD1	exon10	1	150676753	150676819	ENST00000322343	ENSG00000143452	150676730	150676858	11	14.87	20	100.00
HORMAD1	exon11	1	150676594	150676670	ENST00000322343	ENSG00000143452	150676542	150676680	9	12.82	16	100.00
HORMAD1	exon12	1	150675786	150675869	ENST00000322343	ENSG00000143452	150675737	150675897	12	18.02	25	100.00
HORMAD1	exon13	1	150672588	150672659	ENST00000322343	ENSG00000143452	150672525	150672666	33	45.67	56	100.00
HORMAD1	exon14	1	150670638	150671210	ENST00000322343	ENSG00000143452	150671089	150671244	27	70.24	96	100.00
HORMAD1	exon2	1	150691949	150692014	ENST00000361824	ENSG00000143452	150691865	150692050	29	58.41	73	100.00
HORMAD1	exon3	1	150689614	150689758	ENST00000361824	ENSG00000143452	150689568	150689785	15	44.68	71	100.00
HORMAD1	exon4	1	150687091	150687154	ENST00000361824	ENSG00000143452	150687057	150687196	3	10.09	14	100.00
HORMAD1	exon5	1	150686561	150686597	ENST00000361824	ENSG00000143452	150686483	150686651	16	32.51	44	100.00
HORMAD1	exon6	1	150684309	150684329	ENST00000361824	ENSG00000143452	150684222	150684378	28	45.18	60	100.00
HORMAD1	exon7	1	150684021	150684047	ENST00000361824	ENSG00000143452	150683957	150684117	27	48.09	59	100.00
HORMAD1	exon8	1	150681370	150681437	ENST00000361824	ENSG00000143452	150681305	150681470	41	65.36	84	100.00
HORMAD1	exon9	1	150680732	150680883	ENST00000361824	ENSG00000143452	150680704	150680899	43	114.31	155	100.00
HORMAD1	exon10	1	150679029	150679285	ENST00000361824	ENSG00000143452	150679000	150679269	27	52.90	77	100.00
HORMAD1	exon11	1	150676753	150676819	ENST00000361824	ENSG00000143452	150676730	150676858	11	14.87	20	100.00
HORMAD1	exon12	1	150676594	150676670	ENST00000361824	ENSG00000143452	150676542	150676680	9	12.82	16	100.00
HORMAD1	exon13	1	150675786	150675869	ENST00000361824	ENSG00000143452	150675737	150675897	12	18.02	25	100.00
HORMAD1	exon14	1	150672588	150672659	ENST00000361824	ENSG00000143452	150672525	150672666	33	45.67	56	100.00
HORMAD1	exon15	1	150670729	150671210	ENST00000361824	ENSG00000143452	150671089	150671244	27	70.24	96	100.00
HORMAD1	exon1	1	150676753	150676783	ENST00000470397	ENSG00000143452	150676730	150676858	11	14.87	20	100.00
HORMAD1	exon2	1	150676594	150676670	ENST00000470397	ENSG00000143452	150676542	150676680	9	12.82	16	100.00
HORMAD1	exon3	1	150675786	150675869	ENST00000470397	ENSG00000143452	150675737	150675897	12	18.02	25	100.00
HORMAD1	exon4	1	150672588	150672659	ENST00000470397	ENSG00000143452	150672525	150672666	33	45.67	56	100.00
HORMAD1	exon6	1	150670867	150671210	ENST00000470397	ENSG00000143452	150671089	150671244	27	70.24	96	100.00
HORMAD1	exon1	1	150679029	150679299	ENST00000486497	ENSG00000143452	150679000	150679269	27	52.90	77	100.00
HORMAD1	exon2	1	150676753	150676819	ENST00000486497	ENSG00000143452	150676730	150676858	11	14.87	20	100.00
HORMAD1	exon3	1	150676594	150676670	ENST00000486497	ENSG00000143452	150676542	150676680	9	12.82	16	100.00
HORMAD1	exon4	1	150675786	150675869	ENST00000486497	ENSG00000143452	150675737	150675897	12	18.02	25	100.00
HORMAD1	exon5	1	150671030	150671210	ENST00000486497	ENSG00000143452	150671089	150671244	27	70.24	96	100.00
HORMAD1	exon2	1	150691949	150692014	ENST00000368987	ENSG00000143452	150691865	150692050	29	58.41	73	100.00
HORMAD1	exon3	1	150689614	150689758	ENST00000368987	ENSG00000143452	150689568	150689785	15	44.68	71	100.00
HORMAD1	exon4	1	150686561	150686597	ENST00000368987	ENSG00000143452	150686483	150686651	16	32.51	44	100.00
HORMAD1	exon5	1	150684309	150684329	ENST00000368987	ENSG00000143452	150684222	150684378	28	45.18	60	100.00
HORMAD1	exon6	1	150684021	150684047	ENST00000368987	ENSG00000143452	150683957	150684117	27	48.09	59	100.00
HORMAD1	exon7	1	150681370	150681437	ENST00000368987	ENSG00000143452	150681305	150681470	41	65.36	84	100.00
HORMAD1	exon8	1	150680732	150680883	ENST00000368987	ENSG00000143452	150680704	150680899	43	114.31	155	100.00
HORMAD1	exon9	1	150679048	150679285	ENST00000368987	ENSG00000143452	150679000	150679269	27	52.90	77	100.00
HORMAD1	exon2	1	150691949	150692014	ENST00000442853	ENSG00000143452	150691865	150692050	29	58.41	73	100.00
HORMAD1	exon3	1	150689614	150689758	ENST00000442853	ENSG00000143452	150689568	150689785	15	44.68	71	100.00
HORMAD1	exon4	1	150686561	150686597	ENST00000442853	ENSG00000143452	150686483	150686651	16	32.51	44	100.00
HORMAD1	exon5	1	150684021	150684047	ENST00000442853	ENSG00000143452	150683957	150684117	27	48.09	59	100.00
HORMAD1	exon6	1	150681370	150681437	ENST00000442853	ENSG00000143452	150681305	150681470	41	65.36	84	100.00
HORMAD1	exon7	1	150680732	150680883	ENST00000442853	ENSG00000143452	150680704	150680899	43	114.31	155	100.00
HORMAD1	exon8	1	150679106	150679285	ENST00000442853	ENSG00000143452	150679000	150679269	27	52.90	77	100.00
HORMAD1	exon2	1	150691949	150692014	ENST00000476530	ENSG00000143452	150691865	150692050	29	58.41	73	100.00
HORMAD1	exon3	1	150689614	150689783	ENST00000476530	ENSG00000143452	150689568	150689785	15	44.68	71	100.00
HORMAD1	exon4	1	150687091	150687154	ENST00000476530	ENSG00000143452	150687057	150687196	3	10.09	14	100.00
HORMAD1	exon5	1	150686204	150686597	ENST00000476530	ENSG00000143452	150686483	150686651	16	32.51	44	100.00
HORMAD1	exon2	1	150691949	150692014	ENST00000368993	ENSG00000143452	150691865	150692050	29	58.41	73	100.00
HORMAD1	exon3	1	150689614	150689758	ENST00000368993	ENSG00000143452	150689568	150689785	15	44.68	71	100.00
HORMAD1	exon4	1	150687091	150687154	ENST00000368993	ENSG00000143452	150687057	150687196	3	10.09	14	100.00
HORMAD1	exon5	1	150686561	150686597	ENST00000368993	ENSG00000143452	150686483	150686651	16	32.51	44	100.00
HORMAD1	exon7	1	150684021	150684047	ENST00000368993	ENSG00000143452	150683957	150684117	27	48.09	59	100.00
HORMAD1	exon8	1	150681370	150681437	ENST00000368993	ENSG00000143452	150681305	150681470	41	65.36	84	100.00
HORMAD1	exon9	1	150680732	150680883	ENST00000368993	ENSG00000143452	150680704	150680899	43	114.31	155	100.00
HORMAD1	exon10	1	150679029	150679285	ENST00000368993	ENSG00000143452	150679000	150679269	27	52.90	77	100.00
HORMAD1	exon11	1	150676753	150676819	ENST00000368993	ENSG00000143452	150676730	150676858	11	14.87	20	100.00
HORMAD1	exon12	1	150676594	150676670	ENST00000368993	ENSG00000143452	150676542	150676680	9	12.82	16	100.00
HORMAD1	exon13	1	150675786	150675869	ENST00000368993	ENSG00000143452	150675737	150675897	12	18.02	25	100.00
HORMAD1	exon14	1	150672588	150672659	ENST00000368993	ENSG00000143452	150672525	150672666	33	45.67	56	100.00
HORMAD1	exon15	1	150670542	150671210	ENST00000368993	ENSG00000143452	150671089	150671244	27	70.24	96	100.00
CTSS	exon2	1	150737114	150737240	ENST00000368985	ENSG00000163131	150737068	150737270	80	158.22	198	100.00
CTSS	exon3	1	150730334	150730456	ENST00000368985	ENSG00000163131	150730286	150730477	42	69.91	85	100.00
CTSS	exon4	1	150727477	150727626	ENST00000368985	ENSG00000163131	150727431	150727640	45	86.79	114	100.00
CTSS	exon5	1	150724257	150724484	ENST00000368985	ENSG00000163131	150724218	150724466	83	175.48	235	100.00
CTSS	exon6	1	150722482	150722647	ENST00000368985	ENSG00000163131	150722476	150722687	24	69.78	101	100.00
CTSS	exon7	1	150720253	150720355	ENST00000368985	ENSG00000163131	150720205	150720389	33	72.46	102	100.00
CTSS	exon8	1	150702672	150705621	ENST00000368985	ENSG00000163131	150705486	150705623	42	49.52	65	100.00
CTSS	exon1	1	150722482	150722650	ENST00000472977	ENSG00000163131	150722476	150722687	24	69.78	101	100.00
CTSS	exon2	1	150720253	150720355	ENST00000472977	ENSG00000163131	150720205	150720389	33	72.46	102	100.00
CTSS	exon3	1	150705391	150705621	ENST00000472977	ENSG00000163131	150705486	150705623	42	49.52	65	100.00
CTSS	exon1	1	150724257	150724310	ENST00000483930	ENSG00000163131	150724218	150724466	83	175.48	235	100.00
CTSS	exon2	1	150722482	150722647	ENST00000483930	ENSG00000163131	150722476	150722687	24	69.78	101	100.00
CTSS	exon4	1	150720253	150720355	ENST00000483930	ENSG00000163131	150720205	150720389	33	72.46	102	100.00
CTSS	exon5	1	150705314	150705621	ENST00000483930	ENSG00000163131	150705486	150705623	42	49.52	65	100.00
CTSS	exon1	1	150737114	150737178	ENST00000480760	ENSG00000163131	150737068	150737270	80	158.22	198	100.00
CTSS	exon2	1	150730334	150730456	ENST00000480760	ENSG00000163131	150730286	150730477	42	69.91	85	100.00
CTSS	exon3	1	150727477	150727626	ENST00000480760	ENSG00000163131	150727431	150727640	45	86.79	114	100.00
CTSS	exon4	1	150724257	150724484	ENST00000480760	ENSG00000163131	150724218	150724466	83	175.48	235	100.00
CTSS	exon5	1	150720272	150720355	ENST00000480760	ENSG00000163131	150720205	150720389	33	72.46	102	100.00
CTSS	exon2	1	150737114	150737240	ENST00000448301	ENSG00000163131	150737068	150737270	80	158.22	198	100.00
CTSS	exon3	1	150730334	150730456	ENST00000448301	ENSG00000163131	150730286	150730477	42	69.91	85	100.00
CTSS	exon4	1	150724257	150724484	ENST00000448301	ENSG00000163131	150724218	150724466	83	175.48	235	100.00
CTSS	exon5	1	150722482	150722647	ENST00000448301	ENSG00000163131	150722476	150722687	24	69.78	101	100.00
CTSS	exon6	1	150720253	150720355	ENST00000448301	ENSG00000163131	150720205	150720389	33	72.46	102	100.00
CTSS	exon7	1	150702551	150705621	ENST00000448301	ENSG00000163131	150705486	150705623	42	49.52	65	100.00
CTSK	exon2	1	150779162	150779282	ENST00000271651	ENSG00000143387	150779116	150779318	105	187.32	238	100.00
CTSK	exon3	1	150778578	150778700	ENST00000271651	ENSG00000143387	150778532	150778719	41	162.61	273	100.00
CTSK	exon4	1	150778337	150778492	ENST00000271651	ENSG00000143387	150778320	150778523	73	167.64	256	100.00
CTSK	exon5	1	150776497	150776715	ENST00000271651	ENSG00000143387	150776496	150776731	63	129.86	175	100.00
CTSK	exon6	1	150772020	150772185	ENST00000271651	ENSG00000143387	150771989	150772200	47	89.83	117	100.00
CTSK	exon7	1	150771644	150771749	ENST00000271651	ENSG00000143387	150771605	150771778	47	89.76	120	100.00
CTSK	exon8	1	150768684	150769374	ENST00000271651	ENSG00000143387	150769237	150769403	40	109.41	150	100.00
CTSK	exon1	1	150779162	150779244	ENST00000480670	ENSG00000143387	150779116	150779318	105	187.32	238	100.00
CTSK	exon2	1	150778337	150778492	ENST00000480670	ENSG00000143387	150778320	150778523	73	167.64	256	100.00
CTSK	exon3	1	150776488	150776715	ENST00000480670	ENSG00000143387	150776496	150776731	63	129.86	175	100.00
CTSK	exon2	1	150779162	150779282	ENST00000443913	ENSG00000143387	150779116	150779318	105	187.32	238	100.00
CTSK	exon3	1	150778578	150778700	ENST00000443913	ENSG00000143387	150778532	150778719	41	162.61	273	100.00
CTSK	exon4	1	150778337	150778492	ENST00000443913	ENSG00000143387	150778320	150778523	73	167.64	256	100.00
CTSK	exon5	1	150776517	150776715	ENST00000443913	ENSG00000143387	150776496	150776731	63	129.86	175	100.00
ARNT	exon1	1	150849019	150849244	ENST00000358595	ENSG00000143437	150848932	150849103	37	82.06	103	100.00
ARNT	exon2	1	150830825	150830936	ENST00000358595	ENSG00000143437	150830777	150830962	57	124.26	156	100.00
ARNT	exon3	1	150825238	150825282	ENST00000358595	ENSG00000143437	150825162	150825336	25	52.21	72	100.00
ARNT	exon4	1	150818739	150818783	ENST00000358595	ENSG00000143437	150818665	150818848	25	40.73	55	100.00
ARNT	exon5	1	150814900	150814944	ENST00000358595	ENSG00000143437	150814827	150814978	38	84.56	106	100.00
ARNT	exon6	1	150811917	150812130	ENST00000358595	ENSG00000143437	150811881	150811989	93	168.77	231	100.00
ARNT	exon7	1	150808756	150808969	ENST00000358595	ENSG00000143437	150808727	150808967	57	154.16	222	100.00
ARNT	exon8	1	150807014	150807116	ENST00000358595	ENSG00000143437	150806976	150807138	79	135.75	174	100.00
ARNT	exon9	1	150804810	150804875	ENST00000358595	ENSG00000143437	150804746	150804927	61	125.40	168	100.00
ARNT	exon10	1	150804294	150804379	ENST00000358595	ENSG00000143437	150804237	150804405	44	92.11	128	100.00
ARNT	exon11	1	150802380	150802456	ENST00000358595	ENSG00000143437	150802331	150802475	66	107.17	130	100.00
ARNT	exon12	1	150801569	150801703	ENST00000358595	ENSG00000143437	150801531	150801732	107	201.22	266	100.00
ARNT	exon13	1	150799019	150799093	ENST00000358595	ENSG00000143437	150798961	150799128	28	49.43	60	100.00
ARNT	exon14	1	150795670	150795821	ENST00000358595	ENSG00000143437	150795633	150795854	32	95.78	139	100.00
ARNT	exon15	1	150790396	150790506	ENST00000358595	ENSG00000143437	150790346	150790533	57	138.28	184	100.00
ARNT	exon16	1	150789837	150789909	ENST00000358595	ENSG00000143437	150789806	150789950	14	100.01	139	100.00
ARNT	exon17	1	150789558	150789678	ENST00000358595	ENSG00000143437	150789509	150789711	34	58.51	78	100.00
ARNT	exon18	1	150789264	150789366	ENST00000358595	ENSG00000143437	150789214	150789388	80	141.52	179	100.00
ARNT	exon19	1	150788735	150788882	ENST00000358595	ENSG00000143437	150788689	150788905	86	187.25	257	100.00
ARNT	exon20	1	150786553	150786715	ENST00000358595	ENSG00000143437	150786504	150786735	152	332.13	455	100.00
ARNT	exon21	1	150785648	150785814	ENST00000358595	ENSG00000143437	150785642	150785849	63	129.00	172	100.00
ARNT	exon22	1	150782181	150784586	ENST00000358595	ENSG00000143437	150784451	150784609	44	73.80	92	100.00
ARNT	exon1	1	150849019	150849181	ENST00000471844	ENSG00000143437	150848932	150849103	37	82.06	103	100.00
ARNT	exon2	1	150830825	150830936	ENST00000471844	ENSG00000143437	150830777	150830962	57	124.26	156	100.00
ARNT	exon3	1	150825238	150825282	ENST00000471844	ENSG00000143437	150825162	150825336	25	52.21	72	100.00
ARNT	exon4	1	150818739	150818783	ENST00000471844	ENSG00000143437	150818665	150818848	25	40.73	55	100.00
ARNT	exon5	1	150814900	150814944	ENST00000471844	ENSG00000143437	150814827	150814978	38	84.56	106	100.00
ARNT	exon6	1	150811917	150812130	ENST00000471844	ENSG00000143437	150811881	150811989	93	168.77	231	100.00
ARNT	exon7	1	150808756	150808969	ENST00000471844	ENSG00000143437	150808727	150808967	57	154.16	222	100.00
ARNT	exon8	1	150807014	150807116	ENST00000471844	ENSG00000143437	150806976	150807138	79	135.75	174	100.00
ARNT	exon9	1	150804810	150804875	ENST00000471844	ENSG00000143437	150804746	150804927	61	125.40	168	100.00
ARNT	exon10	1	150804294	150804379	ENST00000471844	ENSG00000143437	150804237	150804405	44	92.11	128	100.00
ARNT	exon11	1	150802380	150802456	ENST00000471844	ENSG00000143437	150802331	150802475	66	107.17	130	100.00
ARNT	exon12	1	150801569	150801703	ENST00000471844	ENSG00000143437	150801531	150801732	107	201.22	266	100.00
ARNT	exon13	1	150799019	150799093	ENST00000471844	ENSG00000143437	150798961	150799128	28	49.43	60	100.00
ARNT	exon14	1	150790396	150790506	ENST00000471844	ENSG00000143437	150790346	150790533	57	138.28	184	100.00
ARNT	exon15	1	150786553	150786578	ENST00000471844	ENSG00000143437	150786504	150786735	152	332.13	455	100.00
ARNT	exon16	1	150785648	150785814	ENST00000471844	ENSG00000143437	150785642	150785849	63	129.00	172	100.00
ARNT	exon17	1	150782570	150784586	ENST00000471844	ENSG00000143437	150784451	150784609	44	73.80	92	100.00
ARNT	exon1	1	150849019	150849055	ENST00000354396	ENSG00000143437	150848932	150849103	37	82.06	103	100.00
ARNT	exon2	1	150830825	150830936	ENST00000354396	ENSG00000143437	150830777	150830962	57	124.26	156	100.00
ARNT	exon3	1	150825238	150825282	ENST00000354396	ENSG00000143437	150825162	150825336	25	52.21	72	100.00
ARNT	exon4	1	150818739	150818783	ENST00000354396	ENSG00000143437	150818665	150818848	25	40.73	55	100.00
ARNT	exon5	1	150814900	150814944	ENST00000354396	ENSG00000143437	150814827	150814978	38	84.56	106	100.00
ARNT	exon6	1	150811917	150812130	ENST00000354396	ENSG00000143437	150811881	150811989	93	168.77	231	100.00
ARNT	exon7	1	150808756	150808969	ENST00000354396	ENSG00000143437	150808727	150808967	57	154.16	222	100.00
ARNT	exon8	1	150807014	150807116	ENST00000354396	ENSG00000143437	150806976	150807138	79	135.75	174	100.00
ARNT	exon9	1	150804810	150804875	ENST00000354396	ENSG00000143437	150804746	150804927	61	125.40	168	100.00
ARNT	exon10	1	150804294	150804379	ENST00000354396	ENSG00000143437	150804237	150804405	44	92.11	128	100.00
ARNT	exon11	1	150802380	150802456	ENST00000354396	ENSG00000143437	150802331	150802475	66	107.17	130	100.00
ARNT	exon12	1	150801569	150801703	ENST00000354396	ENSG00000143437	150801531	150801732	107	201.22	266	100.00
ARNT	exon13	1	150799019	150799093	ENST00000354396	ENSG00000143437	150798961	150799128	28	49.43	60	100.00
ARNT	exon14	1	150795670	150795821	ENST00000354396	ENSG00000143437	150795633	150795854	32	95.78	139	100.00
ARNT	exon15	1	150790396	150790506	ENST00000354396	ENSG00000143437	150790346	150790533	57	138.28	184	100.00
ARNT	exon16	1	150789837	150789909	ENST00000354396	ENSG00000143437	150789806	150789950	14	100.01	139	100.00
ARNT	exon17	1	150789558	150789678	ENST00000354396	ENSG00000143437	150789509	150789711	34	58.51	78	100.00
ARNT	exon18	1	150789264	150789366	ENST00000354396	ENSG00000143437	150789214	150789388	80	141.52	179	100.00
ARNT	exon19	1	150788735	150788876	ENST00000354396	ENSG00000143437	150788689	150788905	86	187.25	257	100.00
ARNT	exon20	1	150786553	150786715	ENST00000354396	ENSG00000143437	150786504	150786735	152	332.13	455	100.00
ARNT	exon21	1	150785648	150785814	ENST00000354396	ENSG00000143437	150785642	150785849	63	129.00	172	100.00
ARNT	exon22	1	150783335	150784586	ENST00000354396	ENSG00000143437	150784451	150784609	44	73.80	92	100.00
ARNT	exon1	1	150849019	150849184	ENST00000515192	ENSG00000143437	150848932	150849103	37	82.06	103	100.00
ARNT	exon3	1	150830825	150830936	ENST00000515192	ENSG00000143437	150830777	150830962	57	124.26	156	100.00
ARNT	exon4	1	150825238	150825282	ENST00000515192	ENSG00000143437	150825162	150825336	25	52.21	72	100.00
ARNT	exon5	1	150818739	150818783	ENST00000515192	ENSG00000143437	150818665	150818848	25	40.73	55	100.00
ARNT	exon6	1	150814900	150814944	ENST00000515192	ENSG00000143437	150814827	150814978	38	84.56	106	100.00
ARNT	exon7	1	150811917	150812130	ENST00000515192	ENSG00000143437	150811881	150811989	93	168.77	231	100.00
ARNT	exon8	1	150808756	150808969	ENST00000515192	ENSG00000143437	150808727	150808967	57	154.16	222	100.00
ARNT	exon9	1	150807014	150807116	ENST00000515192	ENSG00000143437	150806976	150807138	79	135.75	174	100.00
ARNT	exon10	1	150804810	150804875	ENST00000515192	ENSG00000143437	150804746	150804927	61	125.40	168	100.00
ARNT	exon11	1	150804294	150804379	ENST00000515192	ENSG00000143437	150804237	150804405	44	92.11	128	100.00
ARNT	exon12	1	150802380	150802441	ENST00000515192	ENSG00000143437	150802331	150802475	66	107.17	130	100.00
ARNT	exon13	1	150801569	150801703	ENST00000515192	ENSG00000143437	150801531	150801732	107	201.22	266	100.00
ARNT	exon14	1	150799019	150799093	ENST00000515192	ENSG00000143437	150798961	150799128	28	49.43	60	100.00
ARNT	exon15	1	150795670	150795821	ENST00000515192	ENSG00000143437	150795633	150795854	32	95.78	139	100.00
ARNT	exon16	1	150790396	150790506	ENST00000515192	ENSG00000143437	150790346	150790533	57	138.28	184	100.00
ARNT	exon17	1	150789837	150789909	ENST00000515192	ENSG00000143437	150789806	150789950	14	100.01	139	100.00
ARNT	exon18	1	150789558	150789678	ENST00000515192	ENSG00000143437	150789509	150789711	34	58.51	78	100.00
ARNT	exon19	1	150789264	150789366	ENST00000515192	ENSG00000143437	150789214	150789388	80	141.52	179	100.00
ARNT	exon20	1	150788735	150788882	ENST00000515192	ENSG00000143437	150788689	150788905	86	187.25	257	100.00
ARNT	exon21	1	150786553	150786715	ENST00000515192	ENSG00000143437	150786504	150786735	152	332.13	455	100.00
ARNT	exon22	1	150785648	150785814	ENST00000515192	ENSG00000143437	150785642	150785849	63	129.00	172	100.00
ARNT	exon23	1	150784157	150784586	ENST00000515192	ENSG00000143437	150784451	150784609	44	73.80	92	100.00
ARNT	exon1	1	150849019	150849085	ENST00000505755	ENSG00000143437	150848932	150849103	37	82.06	103	100.00
ARNT	exon2	1	150830825	150830936	ENST00000505755	ENSG00000143437	150830777	150830962	57	124.26	156	100.00
ARNT	exon3	1	150825238	150825282	ENST00000505755	ENSG00000143437	150825162	150825336	25	52.21	72	100.00
ARNT	exon4	1	150818739	150818783	ENST00000505755	ENSG00000143437	150818665	150818848	25	40.73	55	100.00
ARNT	exon5	1	150811917	150812130	ENST00000505755	ENSG00000143437	150811881	150811989	93	168.77	231	100.00
ARNT	exon6	1	150808756	150808969	ENST00000505755	ENSG00000143437	150808727	150808967	57	154.16	222	100.00
ARNT	exon7	1	150807014	150807116	ENST00000505755	ENSG00000143437	150806976	150807138	79	135.75	174	100.00
ARNT	exon8	1	150804810	150804875	ENST00000505755	ENSG00000143437	150804746	150804927	61	125.40	168	100.00
ARNT	exon9	1	150804294	150804379	ENST00000505755	ENSG00000143437	150804237	150804405	44	92.11	128	100.00
ARNT	exon10	1	150802380	150802456	ENST00000505755	ENSG00000143437	150802331	150802475	66	107.17	130	100.00
ARNT	exon11	1	150801569	150801703	ENST00000505755	ENSG00000143437	150801531	150801732	107	201.22	266	100.00
ARNT	exon12	1	150799019	150799093	ENST00000505755	ENSG00000143437	150798961	150799128	28	49.43	60	100.00
ARNT	exon13	1	150795670	150795821	ENST00000505755	ENSG00000143437	150795633	150795854	32	95.78	139	100.00
ARNT	exon14	1	150790396	150790506	ENST00000505755	ENSG00000143437	150790346	150790533	57	138.28	184	100.00
ARNT	exon15	1	150789837	150789909	ENST00000505755	ENSG00000143437	150789806	150789950	14	100.01	139	100.00
ARNT	exon16	1	150789558	150789678	ENST00000505755	ENSG00000143437	150789509	150789711	34	58.51	78	100.00
ARNT	exon17	1	150789264	150789366	ENST00000505755	ENSG00000143437	150789214	150789388	80	141.52	179	100.00
ARNT	exon18	1	150788735	150788882	ENST00000505755	ENSG00000143437	150788689	150788905	86	187.25	257	100.00
ARNT	exon19	1	150786553	150786715	ENST00000505755	ENSG00000143437	150786504	150786735	152	332.13	455	100.00
ARNT	exon20	1	150785648	150785814	ENST00000505755	ENSG00000143437	150785642	150785849	63	129.00	172	100.00
ARNT	exon21	1	150784437	150784586	ENST00000505755	ENSG00000143437	150784451	150784609	44	73.80	92	100.00
ARNT	exon1	1	150790396	150790917	ENST00000510273	ENSG00000143437	150790346	150790533	57	138.28	184	100.00
ARNT	exon2	1	150789870	150789909	ENST00000510273	ENSG00000143437	150789806	150789950	14	100.01	139	100.00
ARNT	exon1	1	150802380	150802858	ENST00000478972	ENSG00000143437	150802331	150802475	66	107.17	130	100.00
ARNT	exon2	1	150801586	150801703	ENST00000478972	ENSG00000143437	150801531	150801732	107	201.22	266	100.00
ARNT	exon1	1	150807014	150807339	ENST00000512296	ENSG00000143437	150806976	150807138	79	135.75	174	100.00
ARNT	exon2	1	150804810	150804875	ENST00000512296	ENSG00000143437	150804746	150804927	61	125.40	168	100.00
ARNT	exon3	1	150804294	150804379	ENST00000512296	ENSG00000143437	150804237	150804405	44	92.11	128	100.00
ARNT	exon4	1	150802385	150802456	ENST00000512296	ENSG00000143437	150802331	150802475	66	107.17	130	100.00
ARNT	exon1	1	150808756	150808975	ENST00000468970	ENSG00000143437	150808727	150808967	57	154.16	222	100.00
ARNT	exon2	1	150807014	150807116	ENST00000468970	ENSG00000143437	150806976	150807138	79	135.75	174	100.00
ARNT	exon3	1	150804810	150804875	ENST00000468970	ENSG00000143437	150804746	150804927	61	125.40	168	100.00
ARNT	exon4	1	150803962	150804379	ENST00000468970	ENSG00000143437	150804237	150804405	44	92.11	128	100.00
ARNT	exon1	1	150849019	150849044	ENST00000497108	ENSG00000143437	150848932	150849103	37	82.06	103	100.00
ARNT	exon2	1	150830825	150830936	ENST00000497108	ENSG00000143437	150830777	150830962	57	124.26	156	100.00
ARNT	exon3	1	150825238	150825316	ENST00000497108	ENSG00000143437	150825162	150825336	25	52.21	72	100.00
ARNT	exon4	1	150818739	150818783	ENST00000497108	ENSG00000143437	150818665	150818848	25	40.73	55	100.00
ARNT	exon5	1	150811917	150812130	ENST00000497108	ENSG00000143437	150811881	150811989	93	168.77	231	100.00
ARNT	exon6	1	150808900	150808969	ENST00000497108	ENSG00000143437	150808727	150808967	57	154.16	222	100.00
ARNT	exon1	1	150849019	150849085	ENST00000505979	ENSG00000143437	150848932	150849103	37	82.06	103	100.00
ARNT	exon2	1	150830825	150830936	ENST00000505979	ENSG00000143437	150830777	150830962	57	124.26	156	100.00
ARNT	exon3	1	150825238	150825282	ENST00000505979	ENSG00000143437	150825162	150825336	25	52.21	72	100.00
ARNT	exon4	1	150818739	150818783	ENST00000505979	ENSG00000143437	150818665	150818848	25	40.73	55	100.00
ARNT	exon5	1	150814900	150814944	ENST00000505979	ENSG00000143437	150814827	150814978	38	84.56	106	100.00
ARNT	exon6	1	150811875	150812130	ENST00000505979	ENSG00000143437	150811881	150811989	93	168.77	231	100.00
ARNT	exon1	1	150849019	150849172	ENST00000504358	ENSG00000143437	150848932	150849103	37	82.06	103	100.00
ARNT	exon2	1	150830825	150830936	ENST00000504358	ENSG00000143437	150830777	150830962	57	124.26	156	100.00
ARNT	exon4	1	150825238	150825282	ENST00000504358	ENSG00000143437	150825162	150825336	25	52.21	72	100.00
ARNT	exon5	1	150818739	150818783	ENST00000504358	ENSG00000143437	150818665	150818848	25	40.73	55	100.00
ARNT	exon6	1	150814900	150814944	ENST00000504358	ENSG00000143437	150814827	150814978	38	84.56	106	100.00
ARNT	exon7	1	150812084	150812130	ENST00000504358	ENSG00000143437	150812006	150812144	102	210.30	271	100.00
SETDB1	exon2	1	150900180	150900450	ENST00000525956	ENSG00000143379	150900144	150900216	38	80.40	126	100.00
SETDB1	exon3	1	150902443	150902594	ENST00000525956	ENSG00000143379	150902403	150902611	38	89.68	112	100.00
SETDB1	exon4	1	150912416	150912450	ENST00000525956	ENSG00000143379	150912348	150912503	77	125.78	156	100.00
SETDB1	exon5	1	150913805	150913847	ENST00000525956	ENSG00000143379	150913758	150913929	60	120.20	155	100.00
SETDB1	exon2	1	150900180	150900450	ENST00000487584	ENSG00000143379	150900144	150900216	38	80.40	126	100.00
SETDB1	exon3	1	150902443	150902594	ENST00000487584	ENSG00000143379	150902403	150902611	38	89.68	112	100.00
SETDB1	exon4	1	150913805	150913853	ENST00000487584	ENSG00000143379	150913758	150913929	60	120.20	155	100.00
SETDB1	exon2	1	150900180	150900705	ENST00000463774	ENSG00000143379	150900144	150900216	38	80.40	126	100.00
SETDB1	exon2	1	150900180	150900450	ENST00000271640	ENSG00000143379	150900144	150900216	38	80.40	126	100.00
SETDB1	exon3	1	150902443	150902594	ENST00000271640	ENSG00000143379	150902403	150902611	38	89.68	112	100.00
SETDB1	exon4	1	150912416	150912450	ENST00000271640	ENSG00000143379	150912348	150912503	77	125.78	156	100.00
SETDB1	exon5	1	150913805	150913904	ENST00000271640	ENSG00000143379	150913758	150913929	60	120.20	155	100.00
SETDB1	exon6	1	150915039	150915164	ENST00000271640	ENSG00000143379	150914989	150915191	48	121.52	173	100.00
SETDB1	exon7	1	150915328	150915529	ENST00000271640	ENSG00000143379	150915312	150915563	56	157.19	228	100.00
SETDB1	exon8	1	150916396	150916469	ENST00000271640	ENSG00000143379	150916346	150916515	29	66.40	89	100.00
SETDB1	exon9	1	150917394	150917584	ENST00000271640	ENSG00000143379	150917343	150917603	118	266.96	387	100.00
SETDB1	exon10	1	150919362	150919488	ENST00000271640	ENSG00000143379	150919315	150919525	74	183.37	236	100.00
SETDB1	exon11	1	150921598	150921754	ENST00000271640	ENSG00000143379	150921579	150921777	61	102.09	134	100.00
SETDB1	exon12	1	150921846	150922001	ENST00000271640	ENSG00000143379	150921795	150921982	79	123.84	160	100.00
SETDB1	exon13	1	150922934	150923566	ENST00000271640	ENSG00000143379	150922903	150923154	35	72.73	93	100.00
SETDB1	exon14	1	150923841	150923957	ENST00000271640	ENSG00000143379	150923795	150923970	61	188.02	244	100.00
SETDB1	exon15	1	150931654	150931823	ENST00000271640	ENSG00000143379	150931634	150931842	107	229.47	317	100.00
SETDB1	exon16	1	150933039	150933667	ENST00000271640	ENSG00000143379	150933113	150933428	104	203.26	257	100.00
SETDB1	exon17	1	150934606	150934634	ENST00000271640	ENSG00000143379	150934530	150934653	94	133.59	153	100.00
SETDB1	exon18	1	150935063	150935195	ENST00000271640	ENSG00000143379	150935023	150935215	58	93.80	119	100.00
SETDB1	exon19	1	150935450	150935615	ENST00000271640	ENSG00000143379	150935399	150935623	72	145.75	197	100.00
SETDB1	exon20	1	150936006	150936217	ENST00000271640	ENSG00000143379	150935960	150936205	53	101.27	133	100.00
SETDB1	exon21	1	150936471	150936559	ENST00000271640	ENSG00000143379	150936429	150936586	93	148.54	180	100.00
SETDB1	exon22	1	150936723	150937211	ENST00000271640	ENSG00000143379	150936686	150936858	166	264.40	323	100.00
SETDB1	exon2	1	150900180	150900450	ENST00000448029	ENSG00000143379	150900144	150900216	38	80.40	126	100.00
SETDB1	exon3	1	150902443	150902594	ENST00000448029	ENSG00000143379	150902403	150902611	38	89.68	112	100.00
SETDB1	exon4	1	150912416	150912450	ENST00000448029	ENSG00000143379	150912348	150912503	77	125.78	156	100.00
SETDB1	exon5	1	150913805	150913827	ENST00000448029	ENSG00000143379	150913758	150913929	60	120.20	155	100.00
SETDB1	exon2	1	150900180	150900450	ENST00000368962	ENSG00000143379	150900144	150900216	38	80.40	126	100.00
SETDB1	exon3	1	150902443	150902594	ENST00000368962	ENSG00000143379	150902403	150902611	38	89.68	112	100.00
SETDB1	exon4	1	150912416	150912450	ENST00000368962	ENSG00000143379	150912348	150912503	77	125.78	156	100.00
SETDB1	exon5	1	150913805	150913904	ENST00000368962	ENSG00000143379	150913758	150913929	60	120.20	155	100.00
SETDB1	exon6	1	150915039	150915164	ENST00000368962	ENSG00000143379	150914989	150915191	48	121.52	173	100.00
SETDB1	exon7	1	150915328	150915529	ENST00000368962	ENSG00000143379	150915312	150915563	56	157.19	228	100.00
SETDB1	exon8	1	150916396	150916469	ENST00000368962	ENSG00000143379	150916346	150916515	29	66.40	89	100.00
SETDB1	exon9	1	150917394	150917796	ENST00000368962	ENSG00000143379	150917343	150917603	118	266.96	387	100.00
SETDB1	exon2	1	150900180	150900450	ENST00000534805	ENSG00000143379	150900144	150900216	38	80.40	126	100.00
SETDB1	exon3	1	150902443	150902594	ENST00000534805	ENSG00000143379	150902403	150902611	38	89.68	112	100.00
SETDB1	exon4	1	150912416	150912450	ENST00000534805	ENSG00000143379	150912348	150912503	77	125.78	156	100.00
SETDB1	exon5	1	150913805	150913904	ENST00000534805	ENSG00000143379	150913758	150913929	60	120.20	155	100.00
SETDB1	exon6	1	150915039	150915164	ENST00000534805	ENSG00000143379	150914989	150915191	48	121.52	173	100.00
SETDB1	exon7	1	150915328	150915529	ENST00000534805	ENSG00000143379	150915312	150915563	56	157.19	228	100.00
SETDB1	exon8	1	150916396	150916469	ENST00000534805	ENSG00000143379	150916346	150916515	29	66.40	89	100.00
SETDB1	exon9	1	150917394	150917584	ENST00000534805	ENSG00000143379	150917343	150917603	118	266.96	387	100.00
SETDB1	exon10	1	150919362	150919488	ENST00000534805	ENSG00000143379	150919315	150919525	74	183.37	236	100.00
SETDB1	exon11	1	150921598	150921754	ENST00000534805	ENSG00000143379	150921579	150921777	61	102.09	134	100.00
SETDB1	exon12	1	150921843	150922001	ENST00000534805	ENSG00000143379	150921795	150921982	79	123.84	160	100.00
SETDB1	exon13	1	150922934	150923259	ENST00000534805	ENSG00000143379	150922903	150923154	35	72.73	93	100.00
SETDB1	exon2	1	150900180	150900450	ENST00000368969	ENSG00000143379	150900144	150900216	38	80.40	126	100.00
SETDB1	exon3	1	150902443	150902594	ENST00000368969	ENSG00000143379	150902403	150902611	38	89.68	112	100.00
SETDB1	exon4	1	150912416	150912450	ENST00000368969	ENSG00000143379	150912348	150912503	77	125.78	156	100.00
SETDB1	exon5	1	150913805	150913904	ENST00000368969	ENSG00000143379	150913758	150913929	60	120.20	155	100.00
SETDB1	exon6	1	150915039	150915164	ENST00000368969	ENSG00000143379	150914989	150915191	48	121.52	173	100.00
SETDB1	exon7	1	150915328	150915529	ENST00000368969	ENSG00000143379	150915312	150915563	56	157.19	228	100.00
SETDB1	exon8	1	150916396	150916469	ENST00000368969	ENSG00000143379	150916346	150916515	29	66.40	89	100.00
SETDB1	exon9	1	150917394	150917584	ENST00000368969	ENSG00000143379	150917343	150917603	118	266.96	387	100.00
SETDB1	exon10	1	150919362	150919488	ENST00000368969	ENSG00000143379	150919315	150919525	74	183.37	236	100.00
SETDB1	exon11	1	150921598	150921754	ENST00000368969	ENSG00000143379	150921579	150921777	61	102.09	134	100.00
SETDB1	exon12	1	150921846	150922001	ENST00000368969	ENSG00000143379	150921795	150921982	79	123.84	160	100.00
SETDB1	exon13	1	150922934	150923566	ENST00000368969	ENSG00000143379	150922903	150923154	35	72.73	93	100.00
SETDB1	exon14	1	150923841	150923957	ENST00000368969	ENSG00000143379	150923795	150923970	61	188.02	244	100.00
SETDB1	exon15	1	150931654	150931823	ENST00000368969	ENSG00000143379	150931634	150931842	107	229.47	317	100.00
SETDB1	exon16	1	150933039	150933667	ENST00000368969	ENSG00000143379	150933113	150933428	104	203.26	257	100.00
SETDB1	exon17	1	150934606	150934634	ENST00000368969	ENSG00000143379	150934530	150934653	94	133.59	153	100.00
SETDB1	exon18	1	150935063	150935195	ENST00000368969	ENSG00000143379	150935023	150935215	58	93.80	119	100.00
SETDB1	exon19	1	150935450	150935615	ENST00000368969	ENSG00000143379	150935399	150935623	72	145.75	197	100.00
SETDB1	exon20	1	150936006	150936217	ENST00000368969	ENSG00000143379	150935960	150936205	53	101.27	133	100.00
SETDB1	exon21	1	150936471	150936559	ENST00000368969	ENSG00000143379	150936429	150936586	93	148.54	180	100.00
SETDB1	exon22	1	150936726	150937213	ENST00000368969	ENSG00000143379	150936686	150936858	166	264.40	323	100.00
SETDB1	exon2	1	150900180	150900450	ENST00000368963	ENSG00000143379	150900144	150900216	38	80.40	126	100.00
SETDB1	exon3	1	150902443	150902594	ENST00000368963	ENSG00000143379	150902403	150902611	38	89.68	112	100.00
SETDB1	exon4	1	150912416	150912450	ENST00000368963	ENSG00000143379	150912348	150912503	77	125.78	156	100.00
SETDB1	exon5	1	150913805	150913904	ENST00000368963	ENSG00000143379	150913758	150913929	60	120.20	155	100.00
SETDB1	exon6	1	150915039	150915164	ENST00000368963	ENSG00000143379	150914989	150915191	48	121.52	173	100.00
SETDB1	exon7	1	150916396	150916469	ENST00000368963	ENSG00000143379	150916346	150916515	29	66.40	89	100.00
SETDB1	exon8	1	150917394	150917586	ENST00000368963	ENSG00000143379	150917343	150917603	118	266.96	387	100.00
SETDB1	exon2	1	150900180	150900450	ENST00000459773	ENSG00000143379	150900144	150900216	38	80.40	126	100.00
SETDB1	exon3	1	150902443	150902594	ENST00000459773	ENSG00000143379	150902403	150902611	38	89.68	112	100.00
SETDB1	exon4	1	150933039	150933366	ENST00000459773	ENSG00000143379	150933113	150933428	104	203.26	257	100.00
SETDB1	exon2	1	150900180	150900450	ENST00000498193	ENSG00000143379	150900144	150900216	38	80.40	126	100.00
SETDB1	exon3	1	150902443	150902594	ENST00000498193	ENSG00000143379	150902403	150902611	38	89.68	112	100.00
SETDB1	exon4	1	150912416	150912450	ENST00000498193	ENSG00000143379	150912348	150912503	77	125.78	156	100.00
SETDB1	exon5	1	150913805	150913904	ENST00000498193	ENSG00000143379	150913758	150913929	60	120.20	155	100.00
SETDB1	exon6	1	150915039	150915164	ENST00000498193	ENSG00000143379	150914989	150915191	48	121.52	173	100.00
SETDB1	exon7	1	150915328	150915529	ENST00000498193	ENSG00000143379	150915312	150915563	56	157.19	228	100.00
SETDB1	exon8	1	150916396	150916469	ENST00000498193	ENSG00000143379	150916346	150916515	29	66.40	89	100.00
SETDB1	exon9	1	150917394	150917584	ENST00000498193	ENSG00000143379	150917343	150917603	118	266.96	387	100.00
SETDB1	exon10	1	150919362	150919488	ENST00000498193	ENSG00000143379	150919315	150919525	74	183.37	236	100.00
[truncated: 914,104+ more rows]
